# Supplementary material for: Endosymbiotic bacteria within the nematode-trapping fungus Arthrobotrys musiformis and their potential roles in nitrogen cycling
Source: Front Microbiol. 2024 Jan 29;15:1349447. doi: 10.3389/fmicb.2024.1349447 (PMC10860758; doi:10.3389/fmicb.2024.1349447)
Supplement: Supplementary file 2 [file Table_1.XLSX]

## Sheet: Table S1
Table S1. The detail information of isolated A. musiformis strains.
Strains	Isolated substances	Habitats	Location
YMF1.03743	Sediment	The Dian lake is eutrophication and heavy metal pollution	The Dian Lake in Kunming city
YMF1.03750	Sediment	The Dian lake is eutrophication and heavy metal pollution	The Dian Lake in Kunming city
YMF1.03721	Sediment	The Dian lake is eutrophication and heavy metal pollution	The Dian Lake in Kunming city
YMF1.03722	Sediment	The Dian lake is eutrophication and heavy metal pollution	The Dian Lake in Kunming city
YMF1.03723	Sediment	The Dian lake is eutrophication and heavy metal pollution	The Dian Lake in Kunming city
YMF1.03724	Sediment	The Dian lake is eutrophication and heavy metal pollution	The Dian Lake in Kunming city
YMF1.03726	Sediment	The Dian lake is eutrophication and heavy metal pollution	The Dian Lake in Kunming city
YMF1.03727	Sediment	The Dian lake is eutrophication and heavy metal pollution	The Dian Lake in Kunming city
YMF1.03728	Sediment	The Dian lake is eutrophication and heavy metal pollution	The Dian Lake in Kunming city
YMF1.03729	Sediment	The Dian lake is eutrophication and heavy metal pollution	The Dian Lake in Kunming city
YMF1.03730	Sediment	The Dian lake is eutrophication and heavy metal pollution	The Dian Lake in Kunming city
YMF1.03731	Sediment	The Dian lake is eutrophication and heavy metal pollution	The Dian Lake in Kunming city
YMF1.03732	Sediment	The Dian lake is eutrophication and heavy metal pollution	The Dian Lake in Kunming city
YMF1.03733	Sediment	The Dian lake is eutrophication and heavy metal pollution	The Dian Lake in Kunming city
YMF1.03734	Sediment	The Dian lake is eutrophication and heavy metal pollution	The Dian Lake in Kunming city
YMF1.03735	Sediment	The Dian lake is eutrophication and heavy metal pollution	The Dian Lake in Kunming city
YMF1.03736	Sediment	The Dian lake is eutrophication and heavy metal pollution	The Dian Lake in Kunming city
YMF1.03737	Sediment	The Dian lake is eutrophication and heavy metal pollution	The Dian Lake in Kunming city
YMF1.03738	Sediment	The Dian lake is eutrophication and heavy metal pollution	The Dian Lake in Kunming city
YMF1.03739	Sediment	The Dian lake is eutrophication and heavy metal pollution	The Dian Lake in Kunming city
YMF1.02703	Sediment	The Dian lake is eutrophication and heavy metal pollution	The Dian Lake in Kunming city
YMF1.02708	Sediment	The Dian lake is eutrophication and heavy metal pollution	The Dian Lake in Kunming city
YMF1.02711	Sediment	The Dian lake is eutrophication and heavy metal pollution	The Dian Lake in Kunming city
YMF1.02714	Sediment	The Dian lake is eutrophication and heavy metal pollution	The Dian Lake in Kunming city
YMF1.02717	Sediment	The Dian lake is eutrophication and heavy metal pollution	The Dian Lake in Kunming city
YMF1.02718	Sediment	The Dian lake is eutrophication and heavy metal pollution	The Dian Lake in Kunming city
YMF1.07169	Soil	The mountain is at an altitude of 4,900 meters, poor and moist	The Baima Snow Mountain in Deqin county, Tibetan Autonomous Prefecture of Diqing
YMF1.07170	Soil	The mountain is at an altitude of 4,901 meters, poor and moist	The Baima Snow Mountain in Deqin county, Tibetan Autonomous Prefecture of Diqing
YMF1.07171	Soil	The mountain is at an altitude of 4,902 meters, poor and moist	The Baima Snow Mountain in Deqin county, Tibetan Autonomous Prefecture of Diqing
YMF1.07172	Soil	The mountain is at an altitude of 4,903 meters, poor and moist	The Baima Snow Mountain in Deqin county, Tibetan Autonomous Prefecture of Diqing
YMF1.07173	Soil	The mountain is at an altitude of 4,904 meters, poor and moist	The Baima Snow Mountain in Deqin county, Tibetan Autonomous Prefecture of Diqing
YMF1.07173	Soil	The mountain is at an altitude of 4,905 meters, poor and moist	The Baima Snow Mountain in Deqin county, Tibetan Autonomous Prefecture of Diqing
YMF1.07174	Soil	The mountain is at an altitude of 4,906 meters, poor and moist	The Baima Snow Mountain in Deqin county, Tibetan Autonomous Prefecture of Diqing
YMF1.07175	Soil	The mountain is at an altitude of 4,907 meters, poor and moist	The Baima Snow Mountain in Deqin county, Tibetan Autonomous Prefecture of Diqing
YMF1.07176	Soil	The mountain is at an altitude of 4,908 meters, poor and moist	The Baima Snow Mountain in Deqin county, Tibetan Autonomous Prefecture of Diqing
YMF1.07177	Soil	The mountain is at an altitude of 4,909 meters, poor and moist	The Baima Snow Mountain in Deqin county, Tibetan Autonomous Prefecture of Diqing
YMF1.07178	Soil	The mountain is at an altitude of 4,910 meters, poor and moist	The Baima Snow Mountain in Deqin county, Tibetan Autonomous Prefecture of Diqing
YMF1.07179	Soil	The mountain is at an altitude of 4,911 meters, poor and moist	The Baima Snow Mountain in Deqin county, Tibetan Autonomous Prefecture of Diqing
YMF1.07180	Soil	The mountain is at an altitude of 4,912 meters, poor and moist	The Baima Snow Mountain in Deqin county, Tibetan Autonomous Prefecture of Diqing
YMF1.07181	Soil	The mountain is at an altitude of 4,913 meters, poor and moist	The Baima Snow Mountain in Deqin county, Tibetan Autonomous Prefecture of Diqing
YMF1.07182	Soil	The mountain is at an altitude of 4,914 meters, poor and moist	The Baima Snow Mountain in Deqin county, Tibetan Autonomous Prefecture of Diqing
YMF1.07183	Soil	The mountain is at an altitude of 4,915 meters, poor and moist	The Baima Snow Mountain in Deqin county, Tibetan Autonomous Prefecture of Diqing
YMF1.07184	Soil	The mountain is at an altitude of 4,916 meters, poor and moist	The Baima Snow Mountain in Deqin county, Tibetan Autonomous Prefecture of Diqing
YMF1.07186	Soil	The mountain is at an altitude of 4,917 meters, poor and moist	The Baima Snow Mountain in Deqin county, Tibetan Autonomous Prefecture of Diqing
YMF1.07187	Soil	The mountain is at an altitude of 4,918 meters, poor and moist	The Baima Snow Mountain in Deqin county, Tibetan Autonomous Prefecture of Diqing
YMF1.07188	Soil	The mountain is at an altitude of 4,919 meters, poor and moist	The Baima Snow Mountain in Deqin county, Tibetan Autonomous Prefecture of Diqing
YMF1.07189	Soil	The mountain is at an altitude of 4,920 meters, poor and moist	The Baima Snow Mountain in Deqin county, Tibetan Autonomous Prefecture of Diqing
YMF1.07189	Soil	The mountain is at an altitude of 4,921 meters, poor and moist	The Baima Snow Mountain in Deqin county, Tibetan Autonomous Prefecture of Diqing
YMF1.07191	Soil	The mountain is at an altitude of 4,922 meters, poor and moist	The Baima Snow Mountain in Deqin county, Tibetan Autonomous Prefecture of Diqing
YMF1.07193	Soil	The mountain is at an altitude of 4,923 meters, poor and moist	The Baima Snow Mountain in Deqin county, Tibetan Autonomous Prefecture of Diqing
W4	Soil	The mountain is at an altitude of 4,924 meters, poor and moist	The Baima Snow Mountain in Deqin county, Tibetan Autonomous Prefecture of Diqing
YMF1.03868	Soil	Near salt well	The salt well in Heijing town, Chuxiong Yi Autonomous Prefecture
YMF1.03876	Soil	Near salt well	The salt well in Heijing town, Chuxiong Yi Autonomous Prefecture
YMF1.03753	Soil	Cultivated land loctated on mountain	The Xishan Mountain in Kunming city
YMF1.03760	Soil	Cultivated land loctated on mountain	The Xishan Mountain in Kunming city
YMF1.03755	Soil	Cultivated land loctated on mountain	The Xishan Mountain in Kunming city
YMF1.03757	Soil	Cultivated land loctated on mountain	The Xishan Mountain in Kunming city
YMF1.03758	Soil	Cultivated land loctated on mountain	The Xishan Mountain in Kunming city
YMF1.03759	Soil	Cultivated land loctated on mountain	The Xishan Mountain in Kunming city
YMF1.03762	Soil	Cultivated land loctated on mountain	The Xishan Mountain in Kunming city
YMF1.03763	Soil	Cultivated land loctated on mountain	The Xishan Mountain in Kunming city
YMF1.03764	Soil	Cultivated land loctated on mountain	The Xishan Mountain in Kunming city
YMF1.03766	Soil	Cultivated land loctated on mountain	The Xishan Mountain in Kunming city
YMF1.03769	Soil	Cultivated land loctated on mountain	The Xishan Mountain in Kunming city
YMF1.03770	Soil	Cultivated land loctated on mountain	The Xishan Mountain in Kunming city
YMF1.03772	Soil	Cultivated land loctated on mountain	The Xishan Mountain in Kunming city
YMF1.03774	Soil	Cultivated land loctated on mountain	The Xishan Mountain in Kunming city
YMF1.03776	Soil	Cultivated land loctated on mountain	The Xishan Mountain in Kunming city
YMF1.03777	Soil	Cultivated land loctated on mountain	The Xishan Mountain in Kunming city
YMF1.03779	Soil	Cultivated land loctated on mountain	The Xishan Mountain in Kunming city
YMF1.03780	Soil	Cultivated land loctated on mountain	The Xishan Mountain in Kunming city
YMF1.03783	Soil	Cultivated land loctated on mountain	The Xishan Mountain in Kunming city
YMF1.03781	Soil	Cultivated land loctated on mountain	The Xishan Mountain in Kunming city
YMF1.03842	Soil	Cultivated land	Heijing town in Chuxiong Yi Autonomous Prefecture
YMF1.03848	Soil	Cultivated land	Heijing town in Chuxiong Yi Autonomous Prefecture
YMF1.03364	Soil	Cultivated land	Xiaohexiang town in Kunming city
YMF1.03374	Soil	Cultivated land	Xiaohexiang town in Kunming city
YMF1.03284	Soil	Forest	XiShuangBanNa Tropical Botanical Garden in Mengla County, Xishuangbanna Dai Autonomous Prefecture
YMF1.03386	Soil	Forest	Mopan Mountain in xinping county, Yuxi city
YMF1.03387	Soil	Forest	Mopan Mountain in xinping county, Yuxi city
YMF1.03390	Soil	Forest	Mopan Mountain in xinping county, Yuxi city
YMF1.03899	Soil	Near hot spring	Lianghe County in Dehong Dai and Jingpo Autonomous Prefecture
YMF1.03882	Soil	Near hot spring	Hehua Town in Tengchong vity
YMF1.03916	Soil	Near hot spring	Beihai Town in Tengchong vity
YMF1.03709	Soil	Near stannary	Gejiu city in Honghe Hani and Yi Autonomous Prefecture
YMF1.03714	Soil	Near stannary	Gejiu city in Honghe Hani and Yi Autonomous Prefecture
YMF1.01896	Fruiting body	Orbilia spp.	XiShuangBanNa Tropical Botanical Garden in Mengla County, Xishuangbanna Dai Autonomous Prefecture
YMF1.01897	Fruiting body	Orbilia spp.	XiShuangBanNa Tropical Botanical Garden in Mengla County, Xishuangbanna Dai Autonomous Prefecture
YMF1.01898	Fruiting body	Orbilia spp.	XiShuangBanNa Tropical Botanical Garden in Mengla County, Xishuangbanna Dai Autonomous Prefecture
YMF1.01899	Fruiting body	Orbilia spp.	XiShuangBanNa Tropical Botanical Garden in Mengla County, Xishuangbanna Dai Autonomous Prefecture
YMF1.01900	Fruiting body	Orbilia spp.	XiShuangBanNa Tropical Botanical Garden in Mengla County, Xishuangbanna Dai Autonomous Prefecture
YMF1.03477	Fruiting body	Orbilia spp.	XiShuangBanNa Tropical Botanical Garden in Mengla County, Xishuangbanna Dai Autonomous Prefecture
YMF1.03478	Fruiting body	Orbilia spp.	XiShuangBanNa Tropical Botanical Garden in Mengla County, Xishuangbanna Dai Autonomous Prefecture
YMF1.03479	Fruiting body	Orbilia spp.	XiShuangBanNa Tropical Botanical Garden in Mengla County, Xishuangbanna Dai Autonomous Prefecture
YMF1.03480	Fruiting body	Orbilia spp.	XiShuangBanNa Tropical Botanical Garden in Mengla County, Xishuangbanna Dai Autonomous Prefecture
YMF1.03481	Fruiting body	Orbilia spp.	XiShuangBanNa Tropical Botanical Garden in Mengla County, Xishuangbanna Dai Autonomous Prefecture
YMF1.03557	Fruiting body	Orbilia sp.	Jinguang temple in Yongping county, Dali Bai Autonomous Prefecture

## Sheet: Table S2
Table S2. Sequencing information from 64 samples.
Sample	Counts	ASV_number
BM10c	70028	351
BM10p	64946	145
BM11c	69051	464
BM11p	64020	163
BM13p	69739	138
BM14p	67004	120
BM15c	69363	359
BM15p	68103	220
BM16c	71940	166
BM17c	63237	650
BM18c	78675	157
BM19c	74165	135
BM1c	73554	414
BM1p	62588	220
BM20c	70997	327
BM2c	63233	370
BM3c	66834	466
BM3p	62150	173
BM4c	62972	495
BM4p	62991	336
BM5c	74859	399
BM5p	62508	201
BM6c	70223	353
BM6p	70011	169
BM7c	64419	403
BM8c	70009	368
BM8p	68656	182
BM9c	63563	449
BM9p	72499	218
XS10c	66803	482
XS10p	67460	235
XS11c	71527	492
XS11p	62856	175
XS12c	75049	424
XS12p	73675	176
XS13c	60237	440
XS13p	64855	160
XS14c	71760	469
XS14p	69316	144
XS15c	62816	455
XS15p	70906	187
XS16c	68043	328
XS17c	76481	352
XS18c	63647	476
XS19c	74660	224
XS1c	68857	402
XS1p	70751	157
XS20c	73939	288
XS2c	62688	548
XS2p	67311	162
XS3c	59840	492
XS3p	67971	143
XS4c	65079	500
XS4p	72616	150
XS5c	66721	501
XS5p	75993	153
XS6c	71765	422
XS7c	61583	539
XS8c	70538	157
XS9c	63371	566
XS9p	71449	157

## Sheet: Table S3
Table S3.The bacterial community indices in A. musiformis.
alpha_diversity	Group	value_mean	value_sd
observed_otus	BMc	366.176	126.507
observed_otus	BMp	187.333	55.8087
observed_otus	XSc	420.55	106.966
observed_otus	XSp	163.083	25.1593
shannon	BMc	3.6561	2.1404
shannon	BMp	5.53584	0.459272
shannon	XSc	4.38049	1.59784
shannon	XSp	5.04772	0.436983
simpson	BMc	0.70067	0.284894
simpson	BMp	0.956425	0.0138918
simpson	XSc	0.795306	0.221673
simpson	XSp	0.94204	0.0211733
chao1	BMc	368.921	125.433
chao1	BMp	187.983	55.8868
chao1	XSc	422.794	106.808
chao1	XSp	164.324	25.5171
goods_coverage	BMc	0.999755	0.000144955
goods_coverage	BMp	0.999919	5.62473e-05
goods_coverage	XSc	0.999781	0.000167024
goods_coverage	XSp	0.999884	5.77861e-05
pielou_e	BMc	0.423536	0.237288
pielou_e	BMp	0.738712	0.0545545
pielou_e	XSc	0.503566	0.174248
pielou_e	XSp	0.688259	0.0578403

## Sheet: Table S4
Table S4. The taxonomy of all ASVs.
feature ID	Phylum	Class	Order	Family	Genus	Species
9f22da56e873ade2c09013cae621e715	p__Proteobacteria	c__Gammaproteobacteria	o__Burkholderiales	f__Burkholderiaceae	g__Ralstonia	s__Ralstonia_unclassified
f46a484f69497f1aafd589593d451d7a	p__Proteobacteria	c__Alphaproteobacteria	o__Acetobacterales	f__Acetobacteraceae	g__Acetobacter	s__Acetobacter_unclassified
53c1557b74615dab469efa60bc700616	p__Firmicutes	c__Bacilli	o__Paenibacillales	f__Paenibacillaceae	g__Paenibacillus	s__Paenibacillus_unclassified
87c478e42b4511d4e69545af53f25327	p__Proteobacteria	c__Gammaproteobacteria	o__Burkholderiales	f__Rhodocyclaceae	g__Methyloversatilis	s__Methyloversatilis_unclassified
5d12cb2196ebb2573d05c04945ae60e0	p__Proteobacteria	c__Alphaproteobacteria	o__Sphingomonadales	f__Sphingomonadaceae	g__Sphingomonas	s__Sphingomonas_sp._GP0406
38289db507814ce2748ac9e389fc70b2	p__Firmicutes	c__Bacilli	o__Paenibacillales	f__Paenibacillaceae	g__Paenibacillus	s__Paenibacillus_unclassified
e13c183aeab0cf1fcf4376c726cdc651	p__Proteobacteria	c__Alphaproteobacteria	o__Sphingomonadales	f__Sphingomonadaceae	g__Porphyrobacter	s__Porphyrobacter_unclassified
ec1f5844703ceb7d9a862a02205814f5	p__Proteobacteria	c__Gammaproteobacteria	o__Burkholderiales	f__Alcaligenaceae	g__Achromobacter	s__Achromobacter_unclassified
5694768266f05a4015228cbe90c7c883	p__Proteobacteria	c__Alphaproteobacteria	o__Sphingomonadales	f__Sphingomonadaceae	g__Sphingomonas	s__Sphingomonas_sp._NR13
e2ebb3b54ceb003a272fc24419258f79	p__Proteobacteria	c__Gammaproteobacteria	o__Xanthomonadales	f__Xanthomonadaceae	g__Lysobacter	s__Lysobacter_sp._IPC6
f823cb608fb274eaa92f6e5d3c11d15d	p__Proteobacteria	c__Gammaproteobacteria	o__Xanthomonadales	f__Xanthomonadaceae	g__Xanthomonas	s__Xanthomonas_sp.
00997a3a1417cae8c23a570e36ea6eb7	p__Firmicutes	c__Bacilli	o__Bacillales	f__Bacillaceae	g__Bacillus	s__Bacillus_halosaccharovorans
932d70b76d839b7553bb90df617aea66	p__Proteobacteria	c__Gammaproteobacteria	o__Xanthomonadales	f__Xanthomonadaceae	g__Stenotrophomonas	s__Stenotrophomonas_maltophilia
effb03c44c09916e51b558adf45ebd53	p__Proteobacteria	c__Alphaproteobacteria	o__Sphingomonadales	f__Sphingomonadaceae	g__Altererythrobacter	s__Altererythrobacter_unclassified
f1a33139da795dd85ec9b29a1c02ea0e	p__Proteobacteria	c__Alphaproteobacteria	o__Sphingomonadales	f__Sphingomonadaceae	g__Sphingomonas	s__Sphingomonas_sp._MJ327
9a3d17d6bc34ea8ae64952bb95fc40dc	p__Proteobacteria	c__Gammaproteobacteria	o__Burkholderiales	f__Oxalobacteraceae	g__Massilia	s__Massilia_unclassified
4a8edca4c0441ad2ce3be93a93ccf829	p__Firmicutes	c__Bacilli	o__Thermoactinomycetales	f__Thermoactinomycetaceae	g__Kroppenstedtia	s__Kroppenstedtia_unclassified
e108534fa1f2f9a2b129f79a4acc32f3	p__Proteobacteria	c__Gammaproteobacteria	o__Burkholderiales	f__Comamonadaceae	g__Aquabacterium	s__Aquabacterium_unclassified
d0ab2c15400fe710288526c9a33083fb	p__Firmicutes	c__Bacilli	o__Lactobacillales	f__Streptococcaceae	g__Streptococcus	s__Streptococcus_sp.
91c9e0419bfe8038aed98cba9b51cb9d	p__Proteobacteria	c__Gammaproteobacteria	o__Burkholderiales	f__Neisseriaceae	g__Neisseria	s__Neisseria_unclassified
1bd6c09f68a8f7ffa51236995fa2d44d	p__Firmicutes	c__Bacilli	o__Paenibacillales	f__Paenibacillaceae	g__Paenibacillus	s__Paenibacillus_unclassified
03050b8effcc2563a06be84c9bfddf74	p__Proteobacteria	c__Gammaproteobacteria	o__Pseudomonadales	f__Pseudomonadaceae	g__Pseudomonas	s__Pseudomonas_sp._S22
428c123166e9a9143896ef5ff5342ad8	p__Proteobacteria	c__Alphaproteobacteria	o__Caulobacterales	f__Caulobacteraceae	g__Brevundimonas	s__Brevundimonas_sp._224Fe
acb6640af9b9a6b0c2096d0239d91e0a	p__Proteobacteria	c__Alphaproteobacteria	o__Sphingomonadales	f__Sphingomonadaceae	g__Sphingomonadaceae_unclassified	s__Sphingomonadaceae_unclassified
c7a7edd1dfbe300760e415faa238782f	p__Proteobacteria	c__Alphaproteobacteria	o__Sphingomonadales	f__Sphingomonadaceae	g__Sphingomonas	s__Sphingomonas_melonis
8f86ec4d21b60c38c9f26306289a07a4	p__Firmicutes	c__Bacilli	o__Bacillales	f__Bacillaceae	g__Virgibacillus	s__uncultured_Virgibacillus_sp.
8eb72d623a3f53f0360ff27ca0b63b55	p__Firmicutes	c__Bacilli	o__Bacillales	f__Bacillaceae	g__Bacillus	s__Bacillus_subtilis
bc75061cfdb49a9613e142608261ccdb	p__Proteobacteria	c__Betaproteobacteria	o__Burkholderiales	f__Oxalobacteraceae	g__Massilia	s__Massilia_sp._1-2
2adda35da7b8fd25a52b909c300460bc	p__Firmicutes	c__Bacilli	o__Bacillales	f__Sporolactobacillaceae	g__Scopulibacillus	s__Scopulibacillus_unclassified
583a986f5ebf9d33038ff60eee737e06	p__Verrucomicrobiota	c__Verrucomicrobiae	o__Verrucomicrobiales	f__Akkermansiaceae	g__Akkermansia	s__Akkermansia_unclassified
4e835dab5ef3578f095bb8f7ca80a5e1	p__Proteobacteria	c__Alphaproteobacteria	o__Rhizobiales	f__Rhizobiaceae	g__Allorhizobium-Neorhizobium-Pararhizobium-Rhizobium	s__Allorhizobium-Neorhizobium-Pararhizobium-Rhizobium_unclassified
54aa73945c5ec860f833f44e4b4fb7a9	p__Proteobacteria	c__Gammaproteobacteria	o__Xanthomonadales	f__Xanthomonadaceae	g__Stenotrophomonas	s__Stenotrophomonas_sp._M_Sw_oHS_10/10_1_2(1)
ebcf91e3624b73369e7bfe4d10b26cef	p__Firmicutes	c__Bacilli	o__Paenibacillales	f__Paenibacillaceae	g__Paenibacillus	s__Paenibacillus_unclassified
2863a555ff8d8ab29d5c39f539f2a858	p__Proteobacteria	c__Gammaproteobacteria	o__Xanthomonadales	f__Xanthomonadaceae	g__Stenotrophomonas	s__Stenotrophomonas_maltophilia
8a4ab4634d1782bff27595f7c82824fa	p__Actinobacteriota	c__Actinobacteriota	o__Micrococcales	f__Intrasporangiaceae	g__Janibacter	s__Janibacter_anophelis
c13359a9f895b1a2b9fcf49ceaea0e8a	p__Proteobacteria	c__Gammaproteobacteria	o__Enterobacterales	f__Pasteurellaceae	g__Haemophilus	s__Haemophilus_unclassified
416cc65b495acd3865f7cf5ae23aa5b0	p__Firmicutes	c__Bacilli	o__Lactobacillales	f__Lactobacillaceae	g__Limosilactobacillus	s__Limosilactobacillus_unclassified
f5946bdc25df7b8726f5ddb1ff1edce6	p__Proteobacteria	c__Gammaproteobacteria	o__Xanthomonadales	f__Xanthomonadaceae	g__Stenotrophomonas	s__Stenotrophomonas_maltophilia
19a8d3a02f7c0f15b6d0fdf5608f40c1	p__Firmicutes	c__Bacilli	o__Paenibacillales	f__Paenibacillaceae	g__Paenibacillus	s__Paenibacillus_unclassified
bcecf8ec1e9a85a4435046cd2d6f2d31	p__Proteobacteria	c__Alphaproteobacteria	o__Caulobacterales	f__Caulobacteraceae	g__Brevundimonas	s__Brevundimonas_sp._NA61
9a5b6f7b7f3801dc2c79eb5a621d92f7	p__Proteobacteria	c__Gammaproteobacteria	o__Pseudomonadales	f__Moraxellaceae	g__Enhydrobacter	s__Enhydrobacter_unclassified
016061ebfbe1edda14c049c86118ae48	p__Firmicutes	c__Bacilli	o__Lactobacillales	f__Lactobacillaceae	g__Limosilactobacillus	s__Limosilactobacillus_unclassified
3cbbcae0daa361816f362e19049afdeb	p__Proteobacteria	c__Alphaproteobacteria	o__Sphingomonadales	f__Sphingomonadaceae	g__Sphingomonas	s__Sphingomonas_unclassified
591ed1d6afd1e79ae33d6b6cd0c6b185	p__Proteobacteria	c__Gammaproteobacteria	o__Enterobacterales	f__Enterobacteriaceae	g__Escherichia-Shigella	s__Escherichia-Shigella_unclassified
8deefbf775c3b682e4854b26441890d1	p__Actinobacteriota	c__Actinobacteria	o__Micrococcales	f__Micrococcaceae	g__Rothia	s__Rothia_unclassified
d5f55dbe726479941205f2bc31366eb3	p__Proteobacteria	c__Alphaproteobacteria	o__Caulobacterales	f__Caulobacteraceae	g__Caulobacter	s__Caulobacter_sp._NW-2013-Rh15
477ede1b5b6e9203f1c2bf74b95a3eb8	p__Proteobacteria	c__Gammaproteobacteria	o__Pseudomonadales	f__Moraxellaceae	g__Acinetobacter	s__uncultured_Acinetobacter_sp.
891281511d81d5c4b22bce0cbc6d254b	p__Proteobacteria	c__Alphaproteobacteria	o__Caulobacterales	f__Caulobacteraceae	g__Brevundimonas	s__Brevundimonas_sp._BAL436
b62926f736545121be7dbf0846994949	p__Proteobacteria	c__Betaproteobacteria	o__Burkholderiales	f__Oxalobacteraceae	g__Massilia	s__Massilia_sp._DK4
eb8f1e2913f031df743df741679ec016	p__Firmicutes	c__Bacilli	o__Bacillales	f__Bacillaceae	g__Bacillus	s__Bacillus_sp._IDA4921
1076cc6f58834d03050d1c5df5b245fc	p__Proteobacteria	c__Gammaproteobacteria	o__Burkholderiales	f__Oxalobacteraceae	g__Massilia	s__Massilia_unclassified
6f5e92308b62deecdbe8e19975e6b016	p__Firmicutes	c__Bacilli	o__Thermoactinomycetales	f__Thermoactinomycetaceae	g__Kroppenstedtia	s__Kroppenstedtia_unclassified
e5400356daabbc5a41f935af70513043	p__Proteobacteria	c__Alphaproteobacteria	o__Rhizobiales	f__Bradyrhizobiaceae	g__Bradyrhizobium	s__Bradyrhizobium_elkanii
bcd39d97c1d805e8136309dbe17ebd91	p__Firmicutes	c__Bacilli	o__Bacillales	f__Bacillaceae	g__Virgibacillus	s__uncultured_Virgibacillus_sp.
40ef042cb2d7e9e51a8dad360a9c4cd6	p__Actinobacteriota	c__Actinobacteriota	o__Corynebacteriales	f__Corynebacteriaceae	g__Corynebacterium	s__uncultured_Corynebacterium_sp.
6b18c51b05567e5aabd486df40eca6b7	p__Bacteroidota	c__Bacteroidia	o__Sphingobacteriales	f__Sphingobacteriaceae	g__Pedobacter	s__Pedobacter_unclassified
842da85e22037b51e8814d157582e44c	p__Proteobacteria	c__Gammaproteobacteria	o__Xanthomonadales	f__Xanthomonadaceae	g__Stenotrophomonas	s__Stenotrophomonas_maltophilia
eb2db9186debf5517fb3380516a1264a	p__Actinobacteriota	c__Actinobacteria	o__Micrococcales	f__Microbacteriaceae	g__Microbacterium	s__Microbacterium_unclassified
21b04aaabca0f92a5ba0a0b2eaa31aea	p__Bacteroidota	c__Bacteroidia	o__Bacteroidales	f__Prevotellaceae	g__Prevotella_7	s__Prevotella_7_unclassified
fc09aae0332019d4c733aeeaffb3ab07	p__Actinobacteriota	c__Actinobacteria	o__Corynebacteriales	f__Nocardiaceae	g__Rhodococcus	s__Rhodococcus_unclassified
664e8cfe10825f9ab2f3d2ac3889d14a	p__Proteobacteria	c__Alphaproteobacteria	o__Sphingomonadales	f__Sphingomonadaceae	g__Sphingomonas	s__Sphingomonas_unclassified
ae68210610cfba93dddce87f5046e32e	p__Firmicutes	c__Bacilli	o__Thermoactinomycetales	f__Thermoactinomycetaceae	g__Kroppenstedtia	s__Kroppenstedtia_unclassified
916552006386032e5c8383a1f07a3888	p__Actinobacteriota	c__Actinobacteria	o__Micrococcales	f__Micrococcaceae	g__Rothia	s__Rothia_unclassified
c0446f1baf40dc5af7e2a3bfe2f86656	p__Proteobacteria	c__Alphaproteobacteria	o__Sphingomonadales	f__Sphingomonadaceae	g__Sphingomonas	s__Sphingomonas_unclassified
8f61e623de7d7f2e3072dcb712056fa7	p__Firmicutes	c__Bacilli	o__Lactobacillales	f__Lactobacillaceae	g__Lactobacillus	s__Lactobacillus_sp._L-YJ
5dac26102af83677234ba3ad0c68d50f	p__Proteobacteria	c__Gammaproteobacteria	o__Enterobacterales	f__Enterobacteriaceae	g__Citrobacter	s__uncultured_Citrobacter_sp.
6f2aa765bb73e33ad1c0cd8172573f23	p__Proteobacteria	c__Alphaproteobacteria	o__Sphingomonadales	f__Sphingomonadaceae	g__Sphingomonas	s__Sphingomonas_sp.
f72ea3cd46c720b071b79916607c8ef2	p__Proteobacteria	c__Alphaproteobacteria	o__Rhizobiales	f__Beijerinckiaceae	g__Methylobacterium-Methylorubrum	s__Methylobacterium-Methylorubrum_unclassified
62b2a34e2c963227aff1a118764f22bc	p__Proteobacteria	c__Gammaproteobacteria	o__Enterobacterales	f__Enterobacteriaceae	g__Escherichia	s__Escherichia_sp._CPD32
0df94e423697e55c9f11b631a661f242	p__Proteobacteria	c__Gammaproteobacteria	o__Burkholderiales	f__Neisseriaceae	g__Neisseria	s__Neisseria_unclassified
09a1bccfc09609ad6a116c8647fc54cb	p__Actinobacteriota	c__Actinobacteria	o__Corynebacteriales	f__Corynebacteriaceae	g__Corynebacterium	s__Corynebacterium_unclassified
4ba306336aa95e7c9a4d3b54e0f83b27	p__Proteobacteria	c__Alphaproteobacteria	o__Rhizobiales	f__Brucellaceae	g__Ochrobactrum	s__Ochrobactrum_sp._CCBAU_61222
19dd968dfe61f8dcc605c7383d00f5a2	p__Proteobacteria	c__Gammaproteobacteria	o__Burkholderiales	f__Oxalobacteraceae	g__Massilia	s__Massilia_unclassified
368d0548a93edef425663385a5b14091	p__Firmicutes	c__Bacilli	o__Bacillales	f__Bacillaceae	g__Bacillus	s__Bacillus_subtilis
580a65948fe73e9e5c9031a287ef0d6f	p__Bacteroidota	c__Bacteroidia	o__Sphingobacteriales	f__env.OPS_17	g__env.OPS_17_unclassified	s__env.OPS_17_unclassified
43365dc1ec94622eecca4ff1d088f285	p__Proteobacteria	c__Alphaproteobacteria	o__Sphingomonadales	f__Sphingomonadaceae	g__Sphingomonas	s__Sphingomonas_sp.
5c804691485d2aeb75371f49809350a3	p__Proteobacteria	c__Gammaproteobacteria	o__Xanthomonadales	f__Rhodanobacteraceae	g__Rhodanobacter	s__Rhodanobacter_unclassified
e17994e509c217e7587f4675e7b1d22f	p__Firmicutes	c__Bacilli	o__Staphylococcales	f__Staphylococcaceae	g__Staphylococcus	s__Staphylococcus_unclassified
74cf76c314ba54479efc98473f5f3906	p__Proteobacteria	c__Gammaproteobacteria	o__Xanthomonadales	f__Xanthomonadaceae	g__Stenotrophomonas	s__Stenotrophomonas_maltophilia
4b38473099dc5f18b73be535e282921a	p__Firmicutes	c__Bacilli	o__Lactobacillales	f__Lactobacillaceae	g__Ligilactobacillus	s__Ligilactobacillus_unclassified
7234725eaee3a2596ccd2935408b0bb9	p__Proteobacteria	c__Betaproteobacteria	o__Burkholderiales	f__Oxalobacteraceae	g__Massilia	s__Massilia_sp._1-2
c50df3a28f2c5b2ed3fcec3c8c0dbce3	p__Proteobacteria	c__Gammaproteobacteria	o__Pseudomonadales	f__Pseudomonadaceae	g__Pseudomonas	s__Pseudomonas_syringae
39c450641f6e2a7eb42d143375a9718d	p__Proteobacteria	c__Gammaproteobacteria	o__Xanthomonadales	f__Xanthomonadaceae	g__Xanthomonas	s__Xanthomonas_phaseoli
e73c0fa69ad4221f822e2e5dcb920e76	p__Fusobacteriota	c__Fusobacteriia	o__Fusobacteriales	f__Fusobacteriaceae	g__Fusobacterium	s__Fusobacterium_unclassified
82a4205e12bda5bd7844233f0bcf1500	p__Firmicutes	c__Bacilli	o__Staphylococcales	f__Staphylococcaceae	g__Staphylococcus	s__Staphylococcus_unclassified
97485773e8c6866fc5fb37e1b51b6bf3	p__Proteobacteria	c__Gammaproteobacteria	o__Burkholderiales	f__Oxalobacteraceae	g__Massilia	s__Massilia_unclassified
4ff899ec386f5922dbba47919d930f98	p__Proteobacteria	c__Gammaproteobacteria	o__Burkholderiales	f__Neisseriaceae	g__Neisseria	s__Neisseria_unclassified
dbe016c1518678a948f9d28258b35f9a	p__Bacteroidota	c__Bacteroidia	o__Bacteroidales	f__Muribaculaceae	g__Muribaculaceae_unclassified	s__Muribaculaceae_unclassified
7dbc4080fe843f76995d2773a38a5b8f	p__Firmicutes	c__Bacilli	o__Lactobacillales	f__Carnobacteriaceae	g__Trichococcus	s__uncultured_Trichococcus_sp.
5bacbd4c3ecd439fe491f35676fccffe	p__Firmicutes	c__Bacilli	o__Bacillales	f__Bacillaceae	g__Bacillus	s__Bacillus_subtilis
5ddbe70ba9f2941ac487067dd2ba8b44	p__Firmicutes	c__Bacilli	o__Lactobacillales	f__Streptococcaceae	g__Streptococcus	s__Streptococcus_australis
d2175771e519c04c2fac6833ac7b7533	p__Firmicutes	c__Bacilli	o__Erysipelotrichales	f__Erysipelotrichaceae	g__Ileibacterium	s__Ileibacterium_unclassified
cc83579f70bd1fc1b8b7f9a8779250b7	p__Firmicutes	c__Bacilli	o__Thermoactinomycetales	f__Thermoactinomycetaceae	g__Kroppenstedtia	s__Kroppenstedtia_unclassified
b4f7747d256bb2b8cd5b13e7463b8b53	p__Proteobacteria	c__Gammaproteobacteria	o__Pseudomonadales	f__Moraxellaceae	g__Acinetobacter	s__Acinetobacter_sp._GA35
c87b4a2a2c1208aa2026a0fbb79da11e	p__Bacteroidota	c__Bacteroidia	o__Flavobacteriales	f__Weeksellaceae	g__Chryseobacterium	s__Chryseobacterium_unclassified
4cfe4a3dafd6114c1c5186a786cdeee0	p__Proteobacteria	c__Gammaproteobacteria	o__Pseudomonadales	f__Moraxellaceae	g__Acinetobacter	s__Acinetobacter_lwoffii
a94a0a37a25eef21528e95e93fd748e0	p__Firmicutes	c__Bacilli	o__Bacillales	f__Bacillaceae	g__Oceanobacillus	s__Oceanobacillus_unclassified
5809c15976c599adbbea647077c66355	p__Proteobacteria	c__Gammaproteobacteria	o__Enterobacterales	f__Pasteurellaceae	g__Haemophilus	s__Haemophilus_unclassified
7bcb39725401e55ca1ea03460a68a159	p__Proteobacteria	c__Gammaproteobacteria	o__Pseudomonadales	f__Moraxellaceae	g__Enhydrobacter	s__Enhydrobacter_unclassified
25d8aa4328b5f3e3709359b5ae2c800c	p__Bacteroidota	c__Bacteroidia	o__Bacteroidales	f__Porphyromonadaceae	g__Porphyromonas	s__uncultured_Porphyromonas_sp.
f7e4d6e9e0a0370a86c8c5fd06c3abbb	p__Proteobacteria	c__Gammaproteobacteria	o__Pseudomonadales	f__Moraxellaceae	g__Acinetobacter	s__Acinetobacter_sp._H1
a1c6504e8981cc8645a7f588e5f8408c	p__Firmicutes	c__Bacilli	o__Staphylococcales	f__Gemellaceae	g__Gemella	s__Gemella_unclassified
ed71f3f894be6a168adf50eef10e35d8	p__Actinobacteriota	c__Actinobacteria	o__Corynebacteriales	f__Corynebacteriaceae	g__Lawsonella	s__Lawsonella_unclassified
a61a86699bd993c26f3ecdd1e65acb1b	p__Proteobacteria	c__Gammaproteobacteria	o__Pseudomonadales	f__Moraxellaceae	g__Acinetobacter	s__Acinetobacter_schindleri
eec9276126d3daf68120e0e0ae467daa	p__Firmicutes	c__Bacilli	o__Bacillales	f__Bacillaceae	g__Bacillus	s__Bacillus_sp._(in:_Bacteria)
18041be2b3408475adcc9a7f35fde7f1	p__Firmicutes	c__Bacilli	o__Bacillales	f__Bacillaceae	g__Bacillus	s__Bacillus_niabensis
e230a638fb3f748c90fbf43a6cc7b6f7	p__Bacteroidota	c__Bacteroidia	o__Bacteroidales	f__Muribaculaceae	g__Muribaculaceae_unclassified	s__Muribaculaceae_unclassified
4533747e6bb3466b8f0054f71e0aec5e	p__Firmicutes	c__Bacilli	o__Paenibacillales	f__Paenibacillaceae	g__Paenibacillus	s__Paenibacillus_unclassified
689b32ba9b83a2219fadabdd67f8b764	p__Firmicutes	c__Bacilli	o__Bacillales	f__Bacillaceae	g__Bacillus	s__Bacillus_sp._B20Ydz-xm
feccd42cbe803f722300bce5c253ba6a	p__Firmicutes	c__Bacilli	o__Thermoactinomycetales	f__Thermoactinomycetaceae	g__Kroppenstedtia	s__Kroppenstedtia_unclassified
4519391ec27f8d223de5951e4920536e	p__Proteobacteria	c__Alphaproteobacteria	o__Rhizobiales	f__Rhizobiaceae	g__Allorhizobium-Neorhizobium-Pararhizobium-Rhizobium	s__Allorhizobium-Neorhizobium-Pararhizobium-Rhizobium_unclassified
7986d387a99beef930413aeea1668b89	p__Proteobacteria	c__Alphaproteobacteria	o__Sphingomonadales	f__Sphingomonadaceae	g__Qipengyuania	s__Qipengyuania_unclassified
8621c1186edbbb214e8e83c694a3b605	p__Firmicutes	c__Bacilli	o__Bacillales	f__Bacillaceae	g__Bacillus	s__Bacillus_licheniformis
0b0a4bdddb823efeb9984bf862fe81f8	p__Firmicutes	c__Negativicutes	o__Veillonellales-Selenomonadales	f__Veillonellaceae	g__Veillonella	s__Veillonella_unclassified
11aae11b3dd25abfb6898947442b9e83	p__Proteobacteria	c__Gammaproteobacteria	o__Burkholderiales	f__Oxalobacteraceae	g__Massilia	s__Massilia_unclassified
310d042408681b5123bf6d528233306e	p__Proteobacteria	c__Gammaproteobacteria	o__Enterobacterales	f__Erwiniaceae	g__Pantoea	s__Pantoea_agglomerans
2ea9e1e61911fecf5cc3749d5418f1b7	p__Verrucomicrobiota	c__Verrucomicrobiota_unclassified	o__Verrucomicrobiota_unclassified	f__Verrucomicrobiota_unclassified	g__Verrucomicrobiota_unclassified	s__Verrucomicrobiota_unclassified
7d3b4a8846461c7a39acc8edbc061d12	p__Proteobacteria	c__Gammaproteobacteria	o__Burkholderiales	f__Oxalobacteraceae	g__Herminiimonas	s__Herminiimonas_unclassified
a1b4defc70eaa6536f50e3d09eb72c5f	p__Proteobacteria	c__Gammaproteobacteria	o__Enterobacterales	f__Erwiniaceae	g__Pantoea	s__Pantoea_agglomerans
617e4cd931d86b25916fbf002e3906f7	p__Proteobacteria	c__Alphaproteobacteria	o__Sphingomonadales	f__Sphingomonadaceae	g__Sphingomonas	s__Sphingomonas_sp.
9e20a235c547acc52759d1b7c6e32662	p__Desulfobacterota	c__Desulfovibrionia	o__Desulfovibrionales	f__Desulfovibrionaceae	g__Desulfovibrionaceae_unclassified	s__Desulfovibrionaceae_unclassified
7ad524f4ccacf47d2c9ab920b5015a97	p__Bacteroidota	c__Bacteroidia	o__Bacteroidales	f__Bacteroidaceae	g__Bacteroides	s__Bacteroides_unclassified
4303b62f2e51d673d81303f585bcb1c5	p__Firmicutes	c__Bacilli	o__Lactobacillales	f__Lactobacillaceae	g__Lactobacillus	s__Lactobacillus_crispatus
a447268a2d8ec140e0d39af7e8fedd8c	p__Bacteroidota	c__Bacteroidia	o__Bacteroidales	f__Porphyromonadaceae	g__Porphyromonas	s__uncultured_Porphyromonas_sp.
a3e5ed4f236ccc0603c2f0bb49cf6883	p__Actinobacteriota	c__Actinobacteria	o__Bifidobacteriales	f__Bifidobacteriaceae	g__Bifidobacterium	s__Bifidobacterium_unclassified
d338d888c505699e880b3e7e11ad011b	p__Actinobacteriota	c__Actinobacteria	o__Micrococcales	f__Microbacteriaceae	g__Microbacterium	s__Microbacterium_unclassified
cd9ce392f5536086bacdbd06fb919282	p__Actinobacteriota	c__Actinobacteria	o__Actinomycetales	f__Actinomycetaceae	g__Actinomyces	s__Actinomyces_unclassified
f1f4a64d56d788fd73313101ea81cd9b	p__Campylobacterota	c__Campylobacteria	o__Campylobacterales	f__Helicobacteraceae	g__Helicobacter	s__Helicobacter_unclassified
0af23bfe41a79bf98d06d616ce8f05a8	p__Proteobacteria	c__Alphaproteobacteria	o__Sphingomonadales	f__Sphingomonadaceae	g__Altererythrobacter	s__Altererythrobacter_unclassified
fd5bde25e229fd15505d1cbf5c633a32	p__Proteobacteria	c__Gammaproteobacteria	o__Pseudomonadales	f__Pseudomonadaceae	g__Pseudomonas	s__Pseudomonas_sp.
d53f2eb27a667095f7100d5bd72979b9	p__Bacteroidota	c__Bacteroidia	o__Bacteroidales	f__Prevotellaceae	g__Alloprevotella	s__Alloprevotella_unclassified
56acb9c2986beb0415a4dacbfbd06bc0	p__Proteobacteria	c__Alphaproteobacteria	o__Caulobacterales	f__Caulobacteraceae	g__Phenylobacterium	s__uncultured_Phenylobacterium_sp.
be9e7e2786b3ae134712e7b6bedc2259	p__Firmicutes	c__Bacilli	o__Staphylococcales	f__Staphylococcaceae	g__Staphylococcus	s__Staphylococcus_unclassified
2ad11f646baf1ae21cfbcd5cdb5fbc43	p__Firmicutes	c__Bacilli	o__Lactobacillales	f__Streptococcaceae	g__Streptococcus	s__Streptococcus_iniae
e62f0a3ec31437e43a0b0f838dd3c01d	p__Firmicutes	c__Bacilli	o__RF39	f__RF39_unclassified	g__RF39_unclassified	s__RF39_unclassified
b05f5459e068b529b2c41e659efdef34	p__Actinobacteriota	c__Actinobacteria	o__Propionibacteriales	f__Propionibacteriaceae	g__Cutibacterium	s__Cutibacterium_unclassified
80f0e304231eaa8185f79b0ed9f1be7c	p__Firmicutes	c__Bacilli	o__Lactobacillales	f__Lactobacillaceae	g__Limosilactobacillus	s__Limosilactobacillus_unclassified
a3739fb5c91439a71fd9fff1e6ee75c8	p__Firmicutes	c__Bacilli	o__Staphylococcales	f__Staphylococcaceae	g__Staphylococcus	s__Staphylococcus_unclassified
747e27cad105073257650eb15a827af6	p__Firmicutes	c__Negativicutes	o__Veillonellales-Selenomonadales	f__Veillonellaceae	g__Veillonella	s__Veillonella_unclassified
3570b832b6ece5cd873d8c33be7d52bd	p__Fusobacteriota	c__Fusobacteriia	o__Fusobacteriales	f__Leptotrichiaceae	g__Leptotrichia	s__Leptotrichia_unclassified
7a479581fbd914407ce742e28ca0546f	p__Firmicutes	c__Bacilli	o__Lactobacillales	f__Lactobacillaceae	g__Limosilactobacillus	s__Limosilactobacillus_unclassified
add96da95e233879db152d4b04f12dbb	p__Proteobacteria	c__Alphaproteobacteria	o__Rhizobiales	f__Rhizobiaceae	g__Allorhizobium-Neorhizobium-Pararhizobium-Rhizobium	s__Allorhizobium-Neorhizobium-Pararhizobium-Rhizobium_unclassified
2988a53743a50b6579198acf6a5cb70e	p__Proteobacteria	c__Gammaproteobacteria	o__Pseudomonadales	f__Pseudomonadaceae	g__Pseudomonas	s__Pseudomonas_oryzihabitans
511b6b943d650ae3f906fac1dce41aee	p__Firmicutes	c__Bacilli	o__Lactobacillales	f__Lactobacillaceae	g__Limosilactobacillus	s__Limosilactobacillus_unclassified
ccadfb1cbfccf00cf5f9d03d6183bf18	p__Firmicutes	c__Firmicutes_unclassified	o__Firmicutes_unclassified	f__Firmicutes_unclassified	g__Firmicutes_unclassified	s__Firmicutes_unclassified
6c32038e18c7101989076bd70e96442c	p__Firmicutes	c__Bacilli	o__Bacillales	f__Bacillaceae	g__Oceanobacillus	s__Oceanobacillus_indicireducens
d08842fb3b52d4beb019634fb1b726d5	p__Actinobacteriota	c__Actinobacteria	o__Actinomycetales	f__Actinomycetaceae	g__Actinomyces	s__Actinomyces_unclassified
25d51688f9eef51c41f54e407a7a8d62	p__Proteobacteria	c__Alphaproteobacteria	o__Rhizobiales	f__Bradyrhizobiaceae	g__Bradyrhizobiaceae_unclassified	s__Bradyrhizobiaceae_unclassified
7dd1f740d32f831d01036dcdbc2cb03d	p__Proteobacteria	c__Gammaproteobacteria	o__Enterobacterales	f__Pasteurellaceae	g__Aggregatibacter	s__Aggregatibacter_unclassified
4266bbc9e3b32e953ef7ea431cb605d2	p__Actinobacteriota	c__Actinobacteria	o__Micrococcales	f__Micrococcaceae	g__Rothia	s__Rothia_unclassified
98cedaeb6530038a7c03909a8fffac4d	p__Proteobacteria	c__Alphaproteobacteria	o__Rhizobiales	f__Beijerinckiaceae	g__Methylobacterium-Methylorubrum	s__Methylobacterium-Methylorubrum_unclassified
f57b11c7db1e6aee7ec80c4caef826dc	p__Firmicutes	c__Bacilli	o__Bacillales	f__Bacillaceae	g__Bacillus	s__Bacillus_clausii
a83a9c00794beb6119bdc0677d6727b6	p__Proteobacteria	c__Gammaproteobacteria	o__Enterobacterales	f__Pasteurellaceae	g__Haemophilus	s__Haemophilus_unclassified
f292f97f2752da944f5249a8070c3483	p__Proteobacteria	c__Gammaproteobacteria	o__Acidithiobacillales	f__Acidithiobacillaceae	g__Acidithiobacillus	s__Acidithiobacillus_unclassified
e5084546676d262b0af7425e5b7a3a7e	p__Firmicutes	c__Bacilli	o__Bacillales	f__Bacillaceae	g__Bacillus	s__Bacillus_sp._Y2
0e86d47168e5c995f8990779c9c5b51a	p__Firmicutes	c__Negativicutes	o__Veillonellales-Selenomonadales	f__Veillonellaceae	g__Veillonella	s__Veillonella_unclassified
c16e22da29c0a931d05ce963f7ff3650	p__Proteobacteria	c__Gammaproteobacteria	o__Enterobacterales	f__Enterobacteriaceae	g__Enterobacteriaceae_unclassified	s__Enterobacteriaceae_unclassified
117ee8cc9921b631c9e1da435988e482	p__Firmicutes	c__Bacilli	o__Staphylococcales	f__Staphylococcaceae	g__Staphylococcus	s__Staphylococcus_unclassified
a1824f270670e9ca62cfb50aa4faa999	p__Firmicutes	c__Bacilli	o__Thermoactinomycetales	f__Thermoactinomycetaceae	g__Kroppenstedtia	s__Kroppenstedtia_unclassified
d6e45c76d5ddcae0057978a6e07c39aa	p__Proteobacteria	c__Alphaproteobacteria	o__Sphingomonadales	f__Sphingomonadaceae	g__Sphingomonas	s__Sphingomonas_melonis
58556b9094da47c40077b5bb6eac76a2	p__Proteobacteria	c__Alphaproteobacteria	o__Sphingomonadales	f__Sphingomonadaceae	g__Sphingomonas	s__uncultured_Sphingomonas_sp.
b68b5cbbcdb108f5f79fa126868abc2e	p__Proteobacteria	c__Alphaproteobacteria	o__Sphingomonadales	f__Sphingomonadaceae	g__Sphingomonas	s__Sphingomonas_yunnanensis
5f323b564b39396cdd783f4cd00e9c82	p__Firmicutes	c__Bacilli	o__Lactobacillales	f__Streptococcaceae	g__Streptococcus	s__Streptococcus_sanguinis
2457188c02b21b4e228c436873a15b5a	p__Firmicutes	c__Clostridia	o__Lachnospirales	f__Lachnospiraceae	g__Blautia	s__Blautia_unclassified
d1936a86defac30e61a0595fab1b5db3	p__Desulfobacterota	c__Desulfovibrionia	o__Desulfovibrionales	f__Desulfovibrionaceae	g__Desulfovibrio	s__Desulfovibrio_unclassified
a7aa4a9c9a987e46d3f0330457f15693	p__Proteobacteria	c__Gammaproteobacteria	o__Enterobacterales	f__Enterobacteriaceae	g__Escherichia-Shigella	s__Escherichia-Shigella_unclassified
eebf0984ed8ed0f04f0b7ba319c872ff	p__Firmicutes	c__Bacilli	o__Lactobacillales	f__Lactobacillaceae	g__Pediococcus	s__Pediococcus_pentosaceus
a8c11467a384f58e74fa1777228d3937	p__Firmicutes	c__Bacilli	o__Erysipelotrichales	f__Erysipelotrichaceae	g__Allobaculum	s__Allobaculum_unclassified
f70d665f662d6f72905764f1a66a7023	p__Actinobacteriota	c__Actinobacteriota	o__Actinobacteriota_unclassified	f__Actinobacteriota_unclassified	g__Actinobacteriota_unclassified	s__Actinobacteriota_unclassified
33a9fc74517421f2aa272b5cb6b58c08	p__Proteobacteria	c__Gammaproteobacteria	o__Pseudomonadales	f__Pseudomonadaceae	g__Pseudomonas	s__uncultured_Pseudomonas_sp.
7ddb834440ea1a74bb679e215b7af967	p__Proteobacteria	c__Gammaproteobacteria	o__Vibrionales	f__Vibrionaceae	g__Vibrio	s__Vibrio_sp._TA19
c4f69a0fed745bb13927131892fbe7dd	p__Firmicutes	c__Clostridia	o__Clostridiales	f__Lachnospiraceae	g__Lachnospiraceae_unclassified	s__Lachnospiraceae_unclassified
f0bde2f54893276b9ba2239c532b706a	p__Firmicutes	c__Bacilli	o__Lactobacillales	f__Streptococcaceae	g__Streptococcus	s__Streptococcus_unclassified
9c05ed745c9a8005a0d182a0eed3cf27	p__Proteobacteria	c__Gammaproteobacteria	o__Enterobacterales	f__Pasteurellaceae	g__Rodentibacter	s__Rodentibacter_unclassified
80df02dae3963d87372170ab26d66a19	p__Actinobacteriota	c__Actinobacteria	o__Actinomycetales	f__Actinomycetaceae	g__Actinomyces	s__Actinomyces_unclassified
dba207577152bc000afb7870026ddffb	p__Proteobacteria	c__Gammaproteobacteria	o__Enterobacterales	f__Enterobacteriaceae	g__Citrobacter	s__uncultured_Citrobacter_sp.
f7c3650f627a482ac5252096b16b52ce	p__Firmicutes	c__Bacilli	o__Lactobacillales	f__Streptococcaceae	g__Streptococcus	s__Streptococcus_parasanguinis
180fbe09588c3e6a66205ca5deaf4947	p__Fusobacteriota	c__Fusobacteriia	o__Fusobacteriales	f__Leptotrichiaceae	g__Leptotrichia	s__Leptotrichia_unclassified
ae7d8efb06e9c0ad71820823c3089849	p__Actinobacteriota	c__Actinobacteria	o__Bifidobacteriales	f__Bifidobacteriaceae	g__Bifidobacterium	s__Bifidobacterium_unclassified
fd325f112ed9ea47624db05b133440d2	p__Proteobacteria	c__Gammaproteobacteria	o__Burkholderiales	f__Neisseriaceae	g__Neisseria	s__Neisseria_unclassified
312555586fe415c688e5a9ae0314c988	p__Firmicutes	c__Bacilli	o__Lactobacillales	f__Lactobacillaceae	g__HT002	s__HT002_unclassified
70561cdfb4fbc25afb1effe64a2e7838	p__Proteobacteria	c__Alphaproteobacteria	o__Sphingomonadales	f__Sphingomonadaceae	g__Sphingomonas	s__Sphingomonas_sp._JSM_2185017
ae92751ce0103cf1fe77dd7f219da00c	p__Firmicutes	c__Clostridia	o__Peptostreptococcales-Tissierellales	f__Peptostreptococcaceae	g__Romboutsia	s__Romboutsia_unclassified
dbfb9d27de43cd324e4c52a6613fe87e	p__Proteobacteria	c__Gammaproteobacteria	o__Enterobacterales	f__Enterobacteriaceae	g__Enterobacter	s__Enterobacter_cloacae
41e14830d4f3867ed4f75230c3ca1c50	p__Firmicutes	c__Bacilli	o__Bacillales	f__Bacillaceae	g__Bacillus	s__uncultured_Bacillus_sp.
be375bf78a38367c85888dd381d79b5c	p__Firmicutes	c__Bacilli	o__Staphylococcales	f__Staphylococcaceae	g__Staphylococcus	s__Staphylococcus_unclassified
ba1ec526efddeab43475680ebe4ff658	p__Firmicutes	c__Negativicutes	o__Veillonellales-Selenomonadales	f__Veillonellaceae	g__Veillonella	s__Veillonella_unclassified
87c65106950abe4fbd91dc77c3c0b378	p__Proteobacteria	c__Gammaproteobacteria	o__Pseudomonadales	f__Pseudomonadaceae	g__Pseudomonas	s__Pseudomonas_graminis
bc0fc087fa8129745762a90167ae5905	p__Bacteroidota	c__Bacteroidia	o__Bacteroidales	f__Prevotellaceae	g__Prevotella	s__uncultured_Prevotella_sp.
89a872dfc309c5fc2ae4a2eebacde930	p__Bacteroidota	c__Bacteroidia	o__Bacteroidales	f__Tannerellaceae	g__Parabacteroides	s__Parabacteroides_sp.
34cabbdd2cf3e27f3f2e1e940d8ed768	p__Proteobacteria	c__Alphaproteobacteria	o__Acetobacterales	f__Acetobacteraceae	g__Acetobacter	s__Acetobacter_unclassified
1d107e507616f432bddcb2d0e1649b10	p__Firmicutes	c__Bacilli	o__Lactobacillales	f__Aerococcaceae	g__Facklamia	s__uncultured_Facklamia_sp.
21a549f181f4e518c902f5c8a5329535	p__Firmicutes	c__Bacilli	o__Thermoactinomycetales	f__Thermoactinomycetaceae	g__Kroppenstedtia	s__Kroppenstedtia_unclassified
0236240fe07a19cb8a20186c7098a58c	p__Bacteroidota	c__Bacteroidia	o__Bacteroidales	f__Prevotellaceae	g__Alloprevotella	s__Alloprevotella_unclassified
ac497e41b16230691a63a326f1520573	p__Proteobacteria	c__Gammaproteobacteria	o__Pseudomonadales	f__Pseudomonadaceae	g__Pseudomonas	s__Pseudomonas_sp._PN1008.1
dc512b1386f9acc7b678316c7486f560	p__Proteobacteria	c__Gammaproteobacteria	o__Pseudomonadales	f__Moraxellaceae	g__Acinetobacter	s__Acinetobacter_sp._CIP_101934
8ede6f8b9198103f3cfb97f33e35a00e	p__Proteobacteria	c__Gammaproteobacteria	o__Enterobacterales	f__Alteromonadaceae	g__Rheinheimera	s__Rheinheimera_unclassified
223031b1388d903b66129999d146b935	p__Proteobacteria	c__Gammaproteobacteria	o__Enterobacterales	f__Erwiniaceae	g__Pantoea	s__Pantoea_sp._57917
f6968e5b55c17b7515d6e8fbdb5c2ea2	p__Firmicutes	c__Bacilli	o__Bacillales	f__Sporolactobacillaceae	g__Scopulibacillus	s__Scopulibacillus_unclassified
cb61b7361f8474faf2dd863ef232432c	p__Proteobacteria	c__Gammaproteobacteria	o__Burkholderiales	f__Neisseriaceae	g__Neisseria	s__Neisseria_unclassified
396d4e52986686878f090c34d57d0277	p__Firmicutes	c__Bacilli	o__Lactobacillales	f__Lactobacillaceae	g__Levilactobacillus	s__Levilactobacillus_unclassified
4895e12a7bd83ba04cb6a6b6788142ef	p__Proteobacteria	c__Gammaproteobacteria	o__Burkholderiales	f__Oxalobacteraceae	g__Massilia	s__Massilia_unclassified
b99c048523de4f9acf729edd9baaf77e	p__Proteobacteria	c__Gammaproteobacteria	o__Pseudomonadales	f__Pseudomonadaceae	g__Pseudomonas	s__uncultured_Pseudomonas_sp.
7efe8231a2feb212f0fac7496ea2add8	p__Actinobacteriota	c__Actinobacteria	o__Corynebacteriales	f__Corynebacteriaceae	g__Corynebacterium	s__Corynebacterium_unclassified
c4d31bce3a6b89e0299d004e957b035f	p__Proteobacteria	c__Gammaproteobacteria	o__Enterobacterales	f__Hafniaceae	g__Hafnia-Obesumbacterium	s__Hafnia-Obesumbacterium_unclassified
ea7970a36905023264d10f1a0cd370da	p__Proteobacteria	c__Alphaproteobacteria	o__Rhizobiales	f__Beijerinckiaceae	g__Methylobacterium-Methylorubrum	s__Methylobacterium-Methylorubrum_unclassified
27e35c6bca99aca17f12e36857634b6b	p__Proteobacteria	c__Betaproteobacteria	o__Burkholderiales	f__Comamonadaceae	g__Comamonas	s__Comamonas_sp.
f476d7dfe3adbf3f89db75c86eff0c0c	p__Proteobacteria	c__Gammaproteobacteria	o__Burkholderiales	f__Comamonadaceae	g__Variovorax	s__Variovorax_unclassified
15ef7de3ec710be7b6f87393e2cc48c2	p__Proteobacteria	c__Alphaproteobacteria	o__Rhizobiales	f__Bradyrhizobiaceae	g__Bradyrhizobium	s__Bradyrhizobium_japonicum
cbd5e9a74b222ab5c4f897ede2b085e4	p__Actinobacteriota	c__Actinobacteria	o__Micrococcales	f__Micrococcaceae	g__Kocuria	s__Kocuria_unclassified
9b197d0503953254acf5c4925c8abedc	p__Bacteroidota	c__Bacteroidia	o__Bacteroidales	f__Porphyromonadaceae	g__Porphyromonas	s__uncultured_Porphyromonas_sp.
f4b95f1d118625611201c7f515f1b74d	p__Firmicutes	c__Clostridia	o__Lachnospirales	f__Lachnospiraceae	g__Blautia	s__Blautia_unclassified
a5bd85f6c3b255b5c6b24e6edea3f328	p__Firmicutes	c__Bacilli	o__Lactobacillales	f__Streptococcaceae	g__Streptococcus	s__Streptococcus_parasanguinis
6c5cdeb6d6d67b1ba6d7a1c00852f627	p__Proteobacteria	c__Gammaproteobacteria	o__Burkholderiales	f__Hydrogenophilaceae	g__Hydrogenophilus	s__Hydrogenophilus_unclassified
fe837566d821da85f88a8a260a849964	p__Actinobacteriota	c__Actinobacteria	o__Glycomycetales	f__Glycomycetaceae	g__Glycomyces	s__Glycomyces_unclassified
83bfa98d28fff4f4001015f751bc8338	p__Proteobacteria	c__Gammaproteobacteria	o__Burkholderiales	f__Neisseriaceae	g__Neisseria	s__Neisseria_unclassified
c4a43c9c814e46c4c3a9b0c4ad00aee4	p__Proteobacteria	c__Alphaproteobacteria	o__Rhizobiales	f__Beijerinckiaceae	g__Methylobacterium-Methylorubrum	s__Methylobacterium-Methylorubrum_unclassified
871c28943cb69a4ad7d88f6596cd7e1b	p__Proteobacteria	c__Gammaproteobacteria	o__Burkholderiales	f__Oxalobacteraceae	g__Undibacterium	s__Undibacterium_unclassified
22632c954ef155ebb0c3d54d46fac742	p__Actinobacteriota	c__Coriobacteriia	o__Coriobacteriales	f__Coriobacteriaceae	g__Collinsella	s__Collinsella_unclassified
a6633e572930e169f8c07813c3b3cf31	p__Proteobacteria	c__Alphaproteobacteria	o__Sphingomonadales	f__Sphingomonadaceae	g__Sphingomonas	s__uncultured_Sphingomonas_sp.
d275740dc2049205f134098fc5c9a8fc	p__Firmicutes	c__Bacilli	o__Lactobacillales	f__Streptococcaceae	g__Streptococcus	s__uncultured_Streptococcus_sp.
7fbce8d38691d6c1db6cb305e4ccfcd2	p__Actinobacteriota	c__Actinobacteria	o__Actinomycetales	f__Actinomycetaceae	g__Actinomyces	s__Actinomyces_unclassified
79ae4602da0a0b372f6512cf70557144	p__Proteobacteria	c__Alphaproteobacteria	o__Sphingomonadales	f__Sphingomonadaceae	g__Sphingomonas	s__Sphingomonas_sp._CCGE4008
f8c56af6f09039e72d9a95457c08cf17	p__Proteobacteria	c__Alphaproteobacteria	o__Alphaproteobacteria_unclassified	f__Alphaproteobacteria_unclassified	g__Alphaproteobacteria_unclassified	s__Alphaproteobacteria_unclassified
355fb27c16a34c7536beb10e3e1f3b3d	p__Patescibacteria	c__Saccharimonadia	o__Saccharimonadales	f__Saccharimonadaceae	g__Candidatus_Saccharimonas	s__Candidatus_Saccharimonas_unclassified
72614c6740d73d82ef7c14437da42fe1	p__Proteobacteria	c__Alphaproteobacteria	o__Sphingomonadales	f__Sphingomonadaceae	g__Sphingomonadaceae_unclassified	s__Sphingomonadaceae_unclassified
37ceae67014af1937ef6dd38f14e8571	p__Bacteroidota	c__Bacteroidia	o__Bacteroidales	f__Porphyromonadaceae	g__Porphyromonas	s__Porphyromonas_unclassified
fc3d18e47e32063ee938c82b3e270769	p__Proteobacteria	c__Alphaproteobacteria	o__Sphingomonadales	f__Sphingomonadaceae	g__Sphingomonas	s__uncultured_Sphingomonas_sp.
4f2016641e23ed90a1882e0486ced15e	p__Proteobacteria	c__Gammaproteobacteria	o__Pseudomonadales	f__Pseudomonadaceae	g__Pseudomonas	s__Pseudomonas_unclassified
e651a861ceaaa4e6d4b581cf41e07ce9	p__Bacteroidota	c__Bacteroidia	o__Bacteroidales	f__Muribaculaceae	g__Muribaculaceae_unclassified	s__Muribaculaceae_unclassified
da01323619dedb4af047a579fdd7ea68	p__Firmicutes	c__Bacilli	o__Bacillales	f__Bacillaceae	g__Bacillus	s__Bacillus_smithii
e93dc75e97673bc8e58f6ef1abb0646e	p__Firmicutes	c__Bacilli	o__Thermoactinomycetales	f__Thermoactinomycetaceae	g__Kroppenstedtia	s__Kroppenstedtia_unclassified
a769fd25cb4cb3e65fb0b5f752ddf4cb	p__Proteobacteria	c__Betaproteobacteria	o__Burkholderiales	f__Comamonadaceae	g__Comamonadaceae_unclassified	s__Comamonadaceae_unclassified
b25e3daab6432ec83e5f4dd00e545584	p__Proteobacteria	c__Gammaproteobacteria	o__Vibrionales	f__Vibrionaceae	g__Vibrio	s__Vibrio_sp._SQS2-3
7d5f1b2fd2112ae1e6351e4e65fae20a	p__Proteobacteria	c__Alphaproteobacteria	o__Rhizobiales	f__Xanthobacteraceae	g__Bradyrhizobium	s__Bradyrhizobium_unclassified
7ef0d49724e7cd39cd2c01aa1c87e5cb	p__Proteobacteria	c__Betaproteobacteria	o__Burkholderiales	f__Comamonadaceae	g__Acidovorax	s__Acidovorax_sp._NIO-51
3c2934680d564f24be3099a620adb243	p__Actinobacteriota	c__Actinobacteria	o__Micrococcales	f__Micrococcaceae	g__Rothia	s__Rothia_unclassified
5f737504acc11df6ccda56eee6a5abbf	p__Firmicutes	c__Clostridia	o__Oscillospirales	f__Oscillospiraceae	g__Oscillospiraceae_unclassified	s__Oscillospiraceae_unclassified
5b1b97df5583824128fb9947b8c486d0	p__Proteobacteria	c__Gammaproteobacteria	o__Burkholderiales	f__Burkholderiaceae	g__Lautropia	s__Lautropia_unclassified
7ba1d410b4db9247a94fe39b07d7728e	p__Proteobacteria	c__Gammaproteobacteria	o__Pseudomonadales	f__Marinobacteraceae	g__Marinobacter	s__Marinobacter_unclassified
06698b940debbc7349d3b5fe5c91fa88	p__Actinobacteriota	c__Actinobacteria	o__Micrococcales	f__Micrococcaceae	g__Kocuria	s__Kocuria_unclassified
23357e9b7760997ac73b1a043046744f	p__Bacteroidota	c__Bacteroidia	o__Bacteroidales	f__Muribaculaceae	g__Muribaculaceae_unclassified	s__Muribaculaceae_unclassified
7ea1328e88f6eaeae9f9d8930c826667	p__Proteobacteria	c__Alphaproteobacteria	o__Rhizobiales	f__Beijerinckiaceae	g__Methylobacterium-Methylorubrum	s__Methylobacterium-Methylorubrum_unclassified
9733e936f12879581e5b95c8db52d90f	p__Dependentiae	c__Babeliae	o__Babeliales	f__Babeliaceae	g__Babeliaceae_unclassified	s__Babeliaceae_unclassified
99b411a53ccea764f8f4c1686fc2dc83	p__Actinobacteriota	c__Actinobacteria	o__Micrococcales	f__Micrococcaceae	g__Rothia	s__Rothia_unclassified
2340d0ea6fd3c3b065699140a3726319	p__Actinobacteriota	c__Actinobacteria	o__Micrococcales	f__Micrococcaceae	g__Rothia	s__Rothia_unclassified
5f607b11ca505f8da3e93703698998cf	p__Bacteroidota	c__Bacteroidia	o__Bacteroidales	f__Prevotellaceae	g__Prevotella	s__Prevotella_unclassified
3e5cd1aec50e91f283b7ae39e5ce5305	p__Proteobacteria	c__Alphaproteobacteria	o__Sphingomonadales	f__Sphingomonadaceae	g__Sphingomonas	s__Sphingomonas_unclassified
986b3cf0dda386b6f3a91ffb25cbc570	p__Proteobacteria	c__Alphaproteobacteria	o__Rhizobiales	f__Beijerinckiaceae	g__Bosea	s__Bosea_unclassified
b545312f6df2304f385bb3006f07f56c	p__Proteobacteria	c__Gammaproteobacteria	o__Burkholderiales	f__Neisseriaceae	g__Neisseria	s__Neisseria_unclassified
1b0dd3477bb61b8c7486bc73cbe970cc	p__Proteobacteria	c__Gammaproteobacteria	o__Xanthomonadales	f__Xanthomonadaceae	g__Xanthomonas	s__Xanthomonas_campestris
8fcb29337da4f5bfe94732ba080791f2	p__Proteobacteria	c__Alphaproteobacteria	o__Rhizobiales	f__Beijerinckiaceae	g__Methylobacterium-Methylorubrum	s__Methylobacterium-Methylorubrum_unclassified
4b1f873f0fa4a10ef3cc79e956608860	p__Fusobacteriota	c__Fusobacteriia	o__Fusobacteriales	f__Fusobacteriaceae	g__Fusobacterium	s__Fusobacterium_unclassified
0387a73fddaa01b5ed4261fda49f4622	p__Actinobacteriota	c__Actinobacteria	o__Corynebacteriales	f__Corynebacteriaceae	g__Corynebacterium	s__Corynebacterium_unclassified
5c87e9f57e102f93c78bd0c7b5eb0e68	p__Proteobacteria	c__Alphaproteobacteria	o__Sphingomonadales	f__Sphingomonadaceae	g__Sphingomonas	s__Sphingomonas_sp._AeL06
ac4c75479e1f2bce939ba8a839344c08	p__Proteobacteria	c__Gammaproteobacteria	o__Burkholderiales	f__Oxalobacteraceae	g__Herbaspirillum	s__Herbaspirillum_unclassified
d122c61d7ba038e921486e65b57982ea	p__Firmicutes	c__Bacilli	o__Lactobacillales	f__Lactobacillaceae	g__Limosilactobacillus	s__Limosilactobacillus_unclassified
40f4730b1cd5763fe40d9aaf8c0dcbb3	p__Proteobacteria	c__Gammaproteobacteria	o__Burkholderiales	f__Burkholderiaceae	g__Burkholderia-Caballeronia-Paraburkholderia	s__Burkholderia-Caballeronia-Paraburkholderia_unclassified
79d8de2cef04ff1f9e6cdc2b1d621b3c	p__Firmicutes	c__Bacilli	o__Lactobacillales	f__Carnobacteriaceae	g__Granulicatella	s__uncultured_Granulicatella_sp.
773fa4ea62fb5db30bd48ca3342d99e7	p__Campylobacterota	c__Campylobacteria	o__Campylobacterales	f__Campylobacteraceae	g__Campylobacter	s__Campylobacter_unclassified
a002c73cdb874ca7e06c36351e991866	p__Firmicutes	c__Bacilli	o__Erysipelotrichales	f__Erysipelotrichaceae	g__Dubosiella	s__Dubosiella_unclassified
c5c089106976d2095c146f9dc6a3a261	p__Proteobacteria	c__Betaproteobacteria	o__Burkholderiales	f__Comamonadaceae	g__Kinneretia	s__Kinneretia_asaccharophila
944d454586bd0b71c8e83a0c582d40b4	p__Firmicutes	c__Bacilli	o__Staphylococcales	f__Staphylococcaceae	g__Staphylococcus	s__Staphylococcus_unclassified
cb1e0d071f55234456c773ba3c60b18d	p__Bacteroidota	c__Bacteroidia	o__Bacteroidales	f__Muribaculaceae	g__Muribaculaceae_unclassified	s__Muribaculaceae_unclassified
3f836b5b981951dd5353ecac722f0dd3	p__Proteobacteria	c__Alphaproteobacteria	o__Acetobacterales	f__Acetobacteraceae	g__Acetobacter	s__Acetobacter_unclassified
d8d5fb079da8af958f61aaec84be1489	p__Firmicutes	c__Bacilli	o__Thermoactinomycetales	f__Thermoactinomycetaceae	g__Kroppenstedtia	s__Kroppenstedtia_unclassified
392503b9b5ca1f661eeea975b384ea94	p__Proteobacteria	c__Alphaproteobacteria	o__Sphingomonadales	f__Sphingomonadaceae	g__Sphingomonas	s__Sphingomonas_yunnanensis
a5460244a1c5bc380fac05f7f2a86be5	p__Campylobacterota	c__Campylobacteria	o__Campylobacterales	f__Campylobacteraceae	g__Campylobacter	s__Campylobacter_unclassified
bcacfdff02909d42a9b5d194ec5beb47	p__Fusobacteriota	c__Fusobacteriia	o__Fusobacteriales	f__Fusobacteriaceae	g__Fusobacterium	s__Fusobacterium_unclassified
bd8d25c446daa6c0986a72601b3e1ca7	p__Actinobacteriota	c__Actinobacteria	o__Micrococcales	f__Micrococcaceae	g__Rothia	s__Rothia_unclassified
9f777d99c764a7996e9804cdcc2d1add	p__Actinobacteriota	c__Actinobacteria	o__Bifidobacteriales	f__Bifidobacteriaceae	g__Bifidobacterium	s__Bifidobacterium_unclassified
d4f54411699dbaf7c792ea1d253b1fad	p__Proteobacteria	c__Alphaproteobacteria	o__Reyranellales	f__Reyranellaceae	g__Reyranella	s__Reyranella_unclassified
c958b0d4311afb81b4a7b94926a18d11	p__Proteobacteria	c__Gammaproteobacteria	o__Pseudomonadales	f__Pseudomonadaceae	g__Pseudomonas	s__uncultured_Pseudomonas_sp.
a584d0a090d2dd8fc6672dedf0def7ca	p__Actinobacteriota	c__Actinobacteriota	o__Micrococcales	f__Micrococcaceae	g__Arthrobacter	s__Arthrobacter_sp._BMG5738
b1942d78cb9740707f5b0ae8d47359bd	p__Firmicutes	c__Bacilli	o__Thermoactinomycetales	f__Thermoactinomycetaceae	g__Kroppenstedtia	s__Kroppenstedtia_unclassified
bd47fafd13bc0e004540992fd00b9d16	p__Firmicutes	c__Bacilli	o__Lactobacillales	f__Lactobacillaceae	g__Limosilactobacillus	s__Limosilactobacillus_unclassified
257ed70872e60e627052413016c1ba95	p__Firmicutes	c__Clostridia	o__Lachnospirales	f__Lachnospiraceae	g__Lachnospiraceae_NK4A136_group	s__Lachnospiraceae_NK4A136_group_unclassified
20ee19b5436eed65261dfff21126cb7d	p__Proteobacteria	c__Alphaproteobacteria	o__Rhizobiales	f__Xanthobacteraceae	g__Xanthobacter	s__uncultured_Xanthobacter_sp.
b36173d8d6b6ec133ab9374feeb60973	p__Actinobacteriota	c__Coriobacteriia	o__Coriobacteriales	f__Atopobiaceae	g__Atopobium	s__Atopobium_unclassified
9f24c6a202539e528312f763fd6696b3	p__Proteobacteria	c__Gammaproteobacteria	o__Xanthomonadales	f__Xanthomonadaceae	g__Xanthomonas	s__Xanthomonas_campestris
000fe74555b8d995714372caccc35381	p__Firmicutes	c__Clostridia	o__Lachnospirales	f__Lachnospiraceae	g__Dorea	s__Dorea_unclassified
26da9407bc7f5993f267605d91fd8e01	p__Proteobacteria	c__Alphaproteobacteria	o__Acetobacterales	f__Acetobacteraceae	g__Gluconobacter	s__Gluconobacter_unclassified
ff6322434235018cbaf6c576c0f550f8	p__Actinobacteriota	c__Actinobacteria	o__Actinomycetales	f__Actinomycetaceae	g__Actinomyces	s__Actinomyces_unclassified
520f73051aeff21fefce0e79bb755fea	p__Proteobacteria	c__Betaproteobacteria	o__Burkholderiales	f__Comamonadaceae	g__Comamonas	s__Comamonas_sp._GLY-3207
3ac84b6124eda7da52349f8a82ebe953	p__Firmicutes	c__Clostridia	o__Clostridiales	f__Clostridiales_unclassified	g__Clostridiales_unclassified	s__Clostridiales_unclassified
c8f1725443647e59da86f605caf0d96c	p__Firmicutes	c__Bacilli	o__Bacillales	f__Bacillaceae	g__Bacillus	s__Bacillus_subtilis
4b32215da7f3bc25b59f4a73d5c61e85	p__Proteobacteria	c__Gammaproteobacteria	o__Enterobacterales	f__Erwiniaceae	g__Pantoea	s__Pantoea_sp._Sc1
db5968a99eb275589fbd4a3bb0a7cd98	p__Fusobacteriota	c__Fusobacteriia	o__Fusobacteriales	f__Leptotrichiaceae	g__Leptotrichia	s__Leptotrichia_unclassified
9737e9eb219b8646ca3c49a40107d0c4	p__Firmicutes	c__Bacilli	o__Bacillales	f__Bacillaceae	g__Virgibacillus	s__uncultured_Virgibacillus_sp.
3754bfa11bbdf1a54fb9d27defa5f45d	p__Proteobacteria	c__Gammaproteobacteria	o__Burkholderiales	f__Burkholderiaceae	g__Burkholderia-Caballeronia-Paraburkholderia	s__Burkholderia-Caballeronia-Paraburkholderia_unclassified
e501d1558599484105768fd4a23b7870	p__Bacteroidota	c__Bacteroidia	o__Bacteroidales	f__Marinifilaceae	g__Butyricimonas	s__Butyricimonas_unclassified
095d7c7ba4484dbbd077993bcecc01d4	p__Firmicutes	c__Bacilli	o__Staphylococcales	f__Staphylococcaceae	g__Jeotgalicoccus	s__Jeotgalicoccus_unclassified
5e37dd8209121cfd9c623f66c52e6795	p__Firmicutes	c__Bacilli	o__Bacillales	f__Bacillaceae	g__Virgibacillus	s__uncultured_Virgibacillus_sp.
0e9679c124f5029642cc42cd92bbe25f	p__Firmicutes	c__Negativicutes	o__Veillonellales-Selenomonadales	f__Veillonellaceae	g__Dialister	s__Dialister_unclassified
821949bc2a4296b29ae9f8efa67030b6	p__Firmicutes	c__Bacilli	o__Bacillales	f__Bacillaceae	g__Bacillus	s__Bacillus_sp._(in:_Bacteria)
ddbcf846829c0d047d02a62fe9dc49c7	p__Actinobacteriota	c__Actinobacteria	o__Micrococcales	f__Brevibacteriaceae	g__Brevibacterium	s__Brevibacterium_unclassified
9942c083ff5e14e35a4774fadb48d2cd	p__Firmicutes	c__Bacilli	o__Lactobacillales	f__Lactobacillaceae	g__Weissella	s__Weissella_unclassified
95fe5ce4bc9f7d89a9f71f4cdf8eb813	p__Proteobacteria	c__Gammaproteobacteria	o__Pseudomonadales	f__Moraxellaceae	g__Acinetobacter	s__uncultured_Acinetobacter_sp.
2952a9bfc9933977c18631ea7a12e812	p__Firmicutes	c__Bacilli	o__Lactobacillales	f__Streptococcaceae	g__Streptococcus	s__uncultured_Streptococcus_sp.
91e2a9afc85e4014fff31dac97d45114	p__Proteobacteria	c__Gammaproteobacteria	o__Pseudomonadales	f__Moraxellaceae	g__Acinetobacter	s__uncultured_Acinetobacter_sp.
9744cec9f1b0337270dfb13e79bf7095	p__Proteobacteria	c__Gammaproteobacteria	o__Xanthomonadales	f__Xanthomonadaceae	g__Stenotrophomonas	s__Stenotrophomonas_maltophilia
efbc58b38d2fc9cf15830fc7ecb1810b	p__Actinobacteriota	c__Actinobacteria	o__Corynebacteriales	f__Tsukamurellaceae	g__Tsukamurella	s__Tsukamurella_unclassified
d7463dce1ab4db9cf8f134047723bc85	p__Firmicutes	c__Clostridia	o__Lachnospirales	f__Lachnospiraceae	g__Ruminococcus]_gnavus_group	s__Ruminococcus]_gnavus_group_unclassified
47506e0d448606190a18124257b09f92	p__Proteobacteria	c__Alphaproteobacteria	o__Sphingomonadales	f__Sphingomonadaceae	g__Sphingopyxis	s__uncultured_Sphingopyxis_sp.
becd8488d5c722efbb395eea7aa2b7a2	p__Firmicutes	c__Bacilli	o__Lactobacillales	f__Carnobacteriaceae	g__Granulicatella	s__uncultured_Granulicatella_sp.
b1ec8ace92c078b29dcfebe3cb8abcb7	p__Firmicutes	c__Clostridia	o__Lachnospirales	f__Lachnospiraceae	g__Lachnoanaerobaculum	s__Lachnoanaerobaculum_unclassified
903f606f80b20ebf92810aeb926dadcc	p__Firmicutes	c__Bacilli	o__Erysipelotrichales	f__Erysipelotrichaceae	g__Allobaculum	s__Allobaculum_unclassified
122996e5ab94e779e87b3d84e0ab3371	p__Firmicutes	c__Clostridia	o__Peptostreptococcales-Tissierellales	f__Peptostreptococcaceae	g__Peptostreptococcus	s__Peptostreptococcus_unclassified
7f813743f11cbcf4157ee3883ff4c6fc	p__Bacteroidota	c__Bacteroidia	o__Bacteroidales	f__Muribaculaceae	g__Muribaculaceae_unclassified	s__Muribaculaceae_unclassified
b4efdfcc4e826e9ada20de73a0812238	p__Proteobacteria	c__Gammaproteobacteria	o__Burkholderiales	f__Burkholderiaceae	g__Burkholderia-Caballeronia-Paraburkholderia	s__Burkholderia-Caballeronia-Paraburkholderia_unclassified
9055ab8e054f7f780fee244d8f55f8be	p__Proteobacteria	c__Gammaproteobacteria	o__Pseudomonadales	f__Moraxellaceae	g__Acinetobacter	s__Acinetobacter_sp.
07c1006727105fecef459581902df4c7	p__Proteobacteria	c__Gammaproteobacteria	o__Pseudomonadales	f__Pseudomonadaceae	g__Pseudomonas	s__Pseudomonas_syringae
7e3aec9530ef7e787c83ad47b983c095	p__Proteobacteria	c__Gammaproteobacteria	o__Burkholderiales	f__Neisseriaceae	g__Neisseria	s__Neisseria_unclassified
3383c751fa1e0ee4b421806d6a2a0283	p__Fusobacteriota	c__Fusobacteriia	o__Fusobacteriales	f__Leptotrichiaceae	g__Leptotrichia	s__Leptotrichia_unclassified
9de82cbd4c3cfbdbfb0a25763ff13eb5	p__Firmicutes	c__Bacilli	o__Lactobacillales	f__Streptococcaceae	g__Streptococcus	s__Streptococcus_mitis
8e5179d790291d4c425591fa0d565c0a	p__Firmicutes	c__Clostridia	o__Clostridiales	f__Clostridiales_unclassified	g__Clostridiales_unclassified	s__Clostridiales_unclassified
5c92482475e11fc95c124275b14d8dfb	p__Proteobacteria	c__Gammaproteobacteria	o__Enterobacterales	f__Pasteurellaceae	g__Haemophilus	s__Haemophilus_unclassified
9158ab694988e84ec137cfaee88fcd2a	p__Firmicutes	c__Bacilli	o__Lactobacillales	f__Enterococcaceae	g__Enterococcus	s__Enterococcus_faecium
dc999453e94b1433642ad6986dff8a31	p__Firmicutes	c__Clostridia	o__Lachnospirales	f__Lachnospiraceae	g__Ruminococcus]_torques_group	s__Ruminococcus]_torques_group_unclassified
1788f7c1d1017ec47bc2b2b88dc118fe	p__Proteobacteria	c__Gammaproteobacteria	o__Pseudomonadales	f__Moraxellaceae	g__Acinetobacter	s__Acinetobacter_unclassified
58422573154da3a479480099e59cb44a	p__Proteobacteria	c__Alphaproteobacteria	o__Caulobacterales	f__Hyphomonadaceae	g__Hirschia	s__Hirschia_unclassified
4c5946e4e9107c4d12668fbb07bfff99	p__Firmicutes	c__Bacilli	o__Lactobacillales	f__Lactobacillaceae	g__Limosilactobacillus	s__Limosilactobacillus_unclassified
979694ba34e4be718bf340266427fff8	p__Firmicutes	c__Bacilli	o__Thermoactinomycetales	f__Thermoactinomycetaceae	g__Kroppenstedtia	s__Kroppenstedtia_unclassified
797efc81f46f9b62f8fb07c8973044de	p__Firmicutes	c__Clostridia	o__Peptostreptococcales-Tissierellales	f__Family_XI	g__Anaerococcus	s__Anaerococcus_unclassified
ef6d1e8a7db1412af6d5f56010f5b3e3	p__Bdellovibrionota	c__Bdellovibrionia	o__Bdellovibrionales	f__Bdellovibrionaceae	g__Bdellovibrio	s__Bdellovibrio_unclassified
4bcb09d6bd179a07c4fa327dab97d982	p__Firmicutes	c__Bacilli	o__Staphylococcales	f__Staphylococcaceae	g__Staphylococcus	s__Staphylococcus_unclassified
7c9a0fef662d281b22a70ebbc7216694	p__Firmicutes	c__Clostridia	o__Peptostreptococcales-Tissierellales	f__Peptostreptococcaceae	g__Acetoanaerobium	s__Acetoanaerobium_unclassified
f1effa328a5ee9e6a7bbe0bb0f0d1ebb	p__Bacteroidota	c__Bacteroidia	o__Sphingobacteriales	f__Sphingobacteriaceae	g__Pedobacter	s__Pedobacter_unclassified
2a80fce9e312f753f00e91951db1420c	p__Proteobacteria	c__Gammaproteobacteria	o__Vibrionales	f__Vibrionaceae	g__Vibrio	s__uncultured_Vibrio_sp.
dbd3dc4db581f41fc2527f58b4c5ebe3	p__Proteobacteria	c__Alphaproteobacteria	o__Rhodospirillales	f__Rhodospirillaceae	g__Insolitispirillum	s__uncultured_Insolitispirillum_sp.
04d54b02a84a5a9f6f8c890af36a0791	p__Planctomycetota	c__Phycisphaerae	o__Phycisphaerales	f__Phycisphaeraceae	g__SM1A02	s__SM1A02_unclassified
98993736e8671c1e537dbd7987b38547	p__Proteobacteria	c__Gammaproteobacteria	o__Pseudomonadales	f__Moraxellaceae	g__Acinetobacter	s__Acinetobacter_radioresistens
64028535e37d3df8c8c993435e3413c5	p__Bacteroidota	c__Bacteroidia	o__Bacteroidales	f__Porphyromonadaceae	g__Porphyromonas	s__uncultured_Porphyromonas_sp.
9ce912f89a5c5aa4f9a5103732d68ee9	p__Firmicutes	c__Clostridia	o__Lachnospirales	f__Lachnospiraceae	g__Lachnospiraceae_unclassified	s__Lachnospiraceae_unclassified
b5f3764040bbf1196dcfd18bc6c39321	p__Firmicutes	c__Bacilli	o__Bacillales	f__Bacillaceae	g__Bacillus	s__Bacillus_sp._JL-37
f1d0954eead011d7eac58760f4beba7c	p__Proteobacteria	c__Alphaproteobacteria	o__Rhodobacterales	f__Rhodobacteraceae	g__Paracoccus	s__Paracoccus_sp._G200V
2257d58ebb22a4168da71744993d1ce9	p__Actinobacteriota	c__Actinobacteria	o__Bifidobacteriales	f__Bifidobacteriaceae	g__Bifidobacterium	s__Bifidobacterium_unclassified
1d055807fe17091f4ef4cc5e600b836b	p__Proteobacteria	c__Gammaproteobacteria	o__Enterobacterales	f__Pasteurellaceae	g__Haemophilus	s__Haemophilus_unclassified
9d8d16317442c92d4af02de1017c6a7a	p__Firmicutes	c__Bacilli	o__Bacillales	f__Bacillaceae	g__Oceanobacillus	s__Oceanobacillus_indicireducens
a7ae98f66f1cdc4428b09ae3f7da7dfd	p__Cyanobacteria	c__Vampirivibrionia	o__Obscuribacterales	f__Obscuribacteraceae	g__Candidatus_Obscuribacter	s__Candidatus_Obscuribacter_unclassified
7fc7dba660b8c89aa3d60b87b896b900	p__Proteobacteria	c__Betaproteobacteria	o__Burkholderiales	f__Burkholderiales_unclassified	g__Burkholderiales_unclassified	s__Burkholderiales_unclassified
ab4157279ece553145d4678814d5f1f0	p__Proteobacteria	c__Gammaproteobacteria	o__Pseudomonadales	f__Halomonadaceae	g__Halomonas	s__Halomonas_unclassified
b298f5251478adc7e6851db88740abd0	p__Firmicutes	c__Bacilli	o__Staphylococcales	f__Staphylococcaceae	g__Staphylococcus	s__Staphylococcus_unclassified
acc114dac1db56a7bc806c7b7140570e	p__Proteobacteria	c__Gammaproteobacteria	o__Enterobacterales	f__Pasteurellaceae	g__Haemophilus	s__Haemophilus_unclassified
58c3fe488332f6cd4baf6d4d15e50c8a	p__Proteobacteria	c__Gammaproteobacteria	o__Pseudomonadales	f__Pseudomonadaceae	g__Pseudomonas	s__Pseudomonas_syringae
5beff78320d4c1bdbc06576f06d8423c	p__Proteobacteria	c__Gammaproteobacteria	o__Enterobacterales	f__Pasteurellaceae	g__Actinobacillus	s__Actinobacillus_unclassified
6da29e4776277497fec260665d00dff2	p__Firmicutes	c__Bacilli	o__Bacillales	f__Bacillaceae	g__Oceanobacillus	s__Oceanobacillus_unclassified
6054c43b51bfaf7343eab7cc514635df	p__Desulfobacterota	c__Desulfovibrionia	o__Desulfovibrionales	f__Desulfovibrionaceae	g__Bilophila	s__Bilophila_unclassified
bce71cf56c53dd06383c00d57fb4bea1	p__Firmicutes	c__Bacilli	o__Lactobacillales	f__Lactobacillaceae	g__Ligilactobacillus	s__Ligilactobacillus_unclassified
073e68a4bc405ecd756258bae92afd44	p__Bacteroidota	c__Bacteroidia	o__Bacteroidales	f__Tannerellaceae	g__Parabacteroides	s__Parabacteroides_sp.
5cd20cebbb998c1d2de44cadac99c742	p__Bacteroidota	c__Bacteroidia	o__Bacteroidales	f__Muribaculaceae	g__Muribaculaceae_unclassified	s__Muribaculaceae_unclassified
4ddb49fabd1090681069f8692a5f7a0d	p__Proteobacteria	c__Gammaproteobacteria	o__Burkholderiales	f__Oxalobacteraceae	g__Massilia	s__Massilia_unclassified
af606d270e56d8b13719047126db2433	p__Proteobacteria	c__Gammaproteobacteria	o__Legionellales	f__Legionellaceae	g__Legionella	s__uncultured_Legionella_sp.
3ca53903eabce6ddb11f1a8b8e99c40b	p__Bacteroidota	c__Bacteroidia	o__Bacteroidales	f__Muribaculaceae	g__Muribaculaceae_unclassified	s__Muribaculaceae_unclassified
c0e85a3c2f3427b1d299d8d0d9dcbf01	p__Proteobacteria	c__Gammaproteobacteria	o__Burkholderiales	f__Neisseriaceae	g__Neisseriaceae_unclassified	s__Neisseriaceae_unclassified
fe650e8c467f54a150b8fee9dcc77ff9	p__Firmicutes	c__Clostridia	o__Clostridiales	f__Clostridiaceae	g__Proteiniclasticum	s__Proteiniclasticum_unclassified
b63a80cf0a07ff0e1f1c936dca211efd	p__Proteobacteria	c__Gammaproteobacteria	o__Xanthomonadales	f__Xanthomonadaceae	g__Pseudoxanthomonas	s__Pseudoxanthomonas_sp._JCM_28638
c3badcf310b3121538170dfcd846b6d6	p__Bacteroidota	c__Bacteroidia	o__Sphingobacteriales	f__Sphingobacteriaceae	g__Sphingobacterium	s__Sphingobacterium_unclassified
cdd07976a8984507bcca243c80c255ea	p__Proteobacteria	c__Gammaproteobacteria	o__Enterobacterales	f__Enterobacteriaceae	g__Klebsiella	s__Klebsiella_aerogenes
9989522015ac9ad21420cd95593a48c3	p__Bacteroidota	c__Bacteroidia	o__Bacteroidales	f__Prevotellaceae	g__Prevotella_7	s__Prevotella_7_unclassified
67836b972343f2cd2debadc0bf390b0b	p__Firmicutes	c__Bacilli	o__Erysipelotrichales	f__Erysipelotrichaceae	g__Dubosiella	s__Dubosiella_unclassified
f879ac77845803f363418897edbc2878	p__Proteobacteria	c__Gammaproteobacteria	o__Pseudomonadales	f__Pseudomonadaceae	g__Pseudomonas	s__Pseudomonas_syringae
100e42177aef80a479069abee89e4183	p__Firmicutes	c__Negativicutes	o__Veillonellales-Selenomonadales	f__Veillonellaceae	g__Veillonella	s__Veillonella_unclassified
5a363ca433e6426ed3252fd620f36f80	p__Proteobacteria	c__Gammaproteobacteria	o__Enterobacterales	f__Pasteurellaceae	g__Haemophilus	s__Haemophilus_unclassified
308ad1530e6163f964e6478d83a0d50b	p__Proteobacteria	c__Gammaproteobacteria	o__Enterobacterales	f__Vibrionaceae	g__Vibrio	s__Vibrio_unclassified
d7c6496f4f528860a3ebf2d96311db5c	p__Proteobacteria	c__Gammaproteobacteria	o__Pseudomonadales	f__Moraxellaceae	g__Acinetobacter	s__uncultured_Acinetobacter_sp.
9f3eb882164a4505a820d97115c96878	p__Proteobacteria	c__Gammaproteobacteria	o__Burkholderiales	f__Burkholderiaceae	g__Lautropia	s__Lautropia_unclassified
efccaa7bcd8e51d59cfa13c42161a02d	p__Firmicutes	c__Bacilli	o__Lactobacillales	f__Lactobacillaceae	g__Limosilactobacillus	s__Limosilactobacillus_unclassified
c624f017688609c7fd986989bdb50e3f	p__Actinobacteriota	c__Actinobacteriota	o__Micrococcales	f__Micrococcaceae	g__Arthrobacter	s__Arthrobacter_sp._NMC21
21bbadfc17cc4694af2e672d1aaa772f	p__Firmicutes	c__Bacilli	o__Lactobacillales	f__Lactobacillaceae	g__Limosilactobacillus	s__Limosilactobacillus_unclassified
f210f24acd41d35d6bedaef2fd581db4	p__Proteobacteria	c__Alphaproteobacteria	o__Rhizobiales	f__Beijerinckiaceae	g__Bosea	s__Bosea_unclassified
f09843a3273d3ed61bd33d7d5180302f	p__Bacteroidota	c__Bacteroidia	o__Bacteroidales	f__Prevotellaceae	g__Prevotella	s__Prevotella_sp._oral_clone_DO033
61849db7d562aeb0c4403be789bbfa4d	p__Bacteroidota	c__Bacteroidia	o__Cytophagales	f__Spirosomaceae	g__Pseudarcicella	s__Pseudarcicella_unclassified
cb4b2fbb9195bd36b723b192b08f7a33	p__Firmicutes	c__Negativicutes	o__Veillonellales-Selenomonadales	f__Veillonellaceae	g__Megasphaera	s__Megasphaera_unclassified
2f934e81f360bf94b0f1321a65164c18	p__Campylobacterota	c__Campylobacteria	o__Campylobacterales	f__Helicobacteraceae	g__Helicobacter	s__Helicobacter_unclassified
16dddb5de4b0885da4e06ee56012ee9c	p__Firmicutes	c__Bacilli	o__Bacillales	f__Bacillaceae	g__Geobacillus	s__Geobacillus_sp._BGSC_20A1
f82def37e8543f757fad5257a104301b	p__Firmicutes	c__Clostridia	o__Lachnospirales	f__Lachnospiraceae	g__Dorea	s__Dorea_unclassified
85344b265344c17727b2df15a8d545bc	p__Firmicutes	c__Bacilli	o__Staphylococcales	f__Gemellaceae	g__Gemella	s__Gemella_unclassified
658f8e759ac7c72aa33a047b2ea59e41	p__Firmicutes	c__Clostridia	o__Lachnospirales	f__Lachnospiraceae	g__Agathobacter	s__Agathobacter_unclassified
a3eace368861a8258e145ab414e0aa42	p__Proteobacteria	c__Gammaproteobacteria	o__Xanthomonadales	f__Xanthomonadaceae	g__Xanthomonas	s__Xanthomonas_campestris
f7e2d56adaae9b8dca3ed0cd7d325fda	p__Proteobacteria	c__Gammaproteobacteria	o__Burkholderiales	f__Neisseriaceae	g__Neisseria	s__Neisseria_unclassified
001d1baa27473120ab630f0e6ba31cf1	p__Actinobacteriota	c__Actinobacteria	o__Corynebacteriales	f__Corynebacteriaceae	g__Corynebacterium	s__Corynebacterium_unclassified
07e3071d772df3c477d1ecbf73c89cb6	p__Firmicutes	c__Bacilli	o__Exiguobacterales	f__Exiguobacteraceae	g__Exiguobacterium	s__Exiguobacterium_unclassified
57ffcda523f20870604cf1e70a5bb1a7	p__Firmicutes	c__Bacilli	o__Lactobacillales	f__Streptococcaceae	g__Streptococcus	s__Streptococcus_equinus
39afceb9b3a69428d9b836f6cdf37b41	p__Actinobacteriota	c__Actinobacteria	o__Bifidobacteriales	f__Bifidobacteriaceae	g__Bifidobacterium	s__Bifidobacterium_unclassified
75f81e7f6e6c3fd912c04dc498de969c	p__Proteobacteria	c__Alphaproteobacteria	o__Acetobacterales	f__Acetobacteraceae	g__Acetobacter	s__Acetobacter_unclassified
469bccadbd5d0d4b76b1f0773b75d3a0	p__Firmicutes	c__Bacilli	o__Lactobacillales	f__Lactobacillaceae	g__Weissella	s__Weissella_unclassified
bf3f9cfae3271aa3ddc08e65e2066bac	p__Proteobacteria	c__Alphaproteobacteria	o__Sphingomonadales	f__Sphingomonadaceae	g__Sphingomonas	s__Sphingomonas_unclassified
0778d0e8ee3ab90800b43439d1b1fdf5	p__Fusobacteriota	c__Fusobacteriia	o__Fusobacteriales	f__Leptotrichiaceae	g__Leptotrichia	s__Leptotrichia_unclassified
d5308b8b97b17b07908e5b71d2195437	p__Firmicutes	c__Clostridia	o__Clostridiales	f__Eubacteriaceae	g__Eubacterium	s__Eubacterium_sp._oral_clone_JI012
d68c559f223d8ba995425040c804352c	p__Firmicutes	c__Bacilli	o__Lactobacillales	f__Lactobacillaceae	g__Lactiplantibacillus	s__Lactiplantibacillus_unclassified
52543993eeb18c5d774b270ad3fa8145	p__Proteobacteria	c__Alphaproteobacteria	o__Sphingomonadales	f__Sphingomonadaceae	g__Sphingomonas	s__Sphingomonas_sanxanigenens
0a54ec0615e29e26405160ad1452dbbd	p__Bacteroidota	c__Bacteroidia	o__Bacteroidales	f__Muribaculaceae	g__Muribaculaceae_unclassified	s__Muribaculaceae_unclassified
23a86ac290ab6991663b7138e1873e47	p__Proteobacteria	c__Gammaproteobacteria	o__Burkholderiales	f__Neisseriaceae	g__Neisseria	s__Neisseria_unclassified
eedf646c704d0936c2b516e233b128cd	p__Proteobacteria	c__Gammaproteobacteria	o__Xanthomonadales	f__Rhodanobacteraceae	g__Rhodanobacter	s__uncultured_Rhodanobacter_sp.
211fb45d51561445a9856e53bd3eac29	p__Proteobacteria	c__Gammaproteobacteria	o__Enterobacterales	f__Pasteurellaceae	g__Haemophilus	s__Haemophilus_unclassified
03eddcd6fef09c0ad1b02e6e42feb73c	p__Firmicutes	c__Bacilli	o__Lactobacillales	f__Aerococcaceae	g__Abiotrophia	s__uncultured_Abiotrophia_sp.
36f7b10bcdc73d48690e96673edfc9e0	p__Proteobacteria	c__Alphaproteobacteria	o__Sphingomonadales	f__Sphingomonadaceae	g__Sphingomonas	s__Sphingomonas_unclassified
689030063c8edfb8240b5d1788bafcda	p__Firmicutes	c__Clostridia	o__Lachnospirales	f__Lachnospiraceae	g__Hungatella	s__Hungatella_unclassified
ad0140e97b44feba274a4dc4ac374781	p__Firmicutes	c__Negativicutes	o__Veillonellales-Selenomonadales	f__Veillonellaceae	g__Dialister	s__Dialister_unclassified
b839e7a255a4e072abcfad6543c66063	p__Firmicutes	c__Bacilli	o__Lactobacillales	f__Streptococcaceae	g__Streptococcus	s__uncultured_Streptococcus_sp.
89a9ccb7b828b04a8b51a82509c98b27	p__Proteobacteria	c__Gammaproteobacteria	o__Pseudomonadales	f__Moraxellaceae	g__Acinetobacter	s__Acinetobacter_sp._F71019
142513f65b67e89b8ef089f367b40f07	p__Firmicutes	c__Bacilli	o__Lactobacillales	f__Lactobacillaceae	g__Lactobacillus	s__uncultured_Lactobacillus_sp.
969f53c09edc7b123f815090dc731b7d	p__Proteobacteria	c__Gammaproteobacteria	o__Enterobacterales	f__Erwiniaceae	g__Pantoea	s__Pantoea_agglomerans
50d5f90c63f74ee345bd8a81da958756	p__Bacteroidota	c__Bacteroidia	o__Flavobacteriales	f__Weeksellaceae	g__Chryseobacterium	s__Chryseobacterium_unclassified
70d1622fbb37b1a7de863284fb83e241	p__Firmicutes	c__Negativicutes	o__Veillonellales-Selenomonadales	f__Veillonellaceae	g__Megasphaera	s__Megasphaera_unclassified
1307fb28630f3ab28086765615c05590	p__Proteobacteria	c__Alphaproteobacteria	o__Sphingomonadales	f__Sphingomonadaceae	g__Sphingomonas	s__Sphingomonas_sp._B205-S3
af26dfcf9973ee237a97bbefdbf3ba95	p__Proteobacteria	c__Alphaproteobacteria	o__Sphingomonadales	f__Sphingomonadaceae	g__Sphingomonas	s__uncultured_Sphingomonas_sp.
a654c0bb1a131906e40a0fba538c1cb7	p__Proteobacteria	c__Alphaproteobacteria	o__Rhodobacterales	f__Rhodobacteraceae	g__Paracoccus	s__Paracoccus_yeei
1bc30d9bc229c740fc402f36e26e418e	p__Bacteroidota	c__Bacteroidia	o__Bacteroidales	f__Prevotellaceae	g__Alloprevotella	s__Alloprevotella_unclassified
95d2d1d7ee36a723ab50feb1e600bdc2	p__Firmicutes	c__Clostridia	o__Peptostreptococcales-Tissierellales	f__Peptostreptococcaceae	g__Peptostreptococcus	s__Peptostreptococcus_unclassified
678e27ad3cf6a1d784f71cc1d1d35216	p__Firmicutes	c__Bacilli	o__Bacillales	f__Sporolactobacillaceae	g__Scopulibacillus	s__Scopulibacillus_unclassified
8d4c73fc9277a090add2539a3c8a904c	p__Bacteroidota	c__Bacteroidia	o__Bacteroidales	f__Muribaculaceae	g__Muribaculaceae_unclassified	s__Muribaculaceae_unclassified
f4f7fa5583c3500bf661b3c0973d395e	p__Firmicutes	c__Bacilli	o__Thermoactinomycetales	f__Thermoactinomycetaceae	g__Kroppenstedtia	s__Kroppenstedtia_unclassified
e97aff78996acefe9e4be9c58ca5f927	p__Bacteroidota	c__Bacteroidia	o__Flavobacteriales	f__Flavobacteriaceae	g__Capnocytophaga	s__Capnocytophaga_unclassified
8e68acf5275cb13c534f93e8686e6ace	p__Actinobacteriota	c__Actinobacteria	o__Corynebacteriales	f__Corynebacteriaceae	g__Corynebacterium	s__Corynebacterium_unclassified
a645d70d5c14f32e8419be5ce8c19f56	p__Firmicutes	c__Bacilli	o__Lactobacillales	f__Lactobacillaceae	g__Pediococcus	s__Pediococcus_pentosaceus
b837d01c2392d23c5cd9cd90fb522eb4	p__Proteobacteria	c__Gammaproteobacteria	o__Xanthomonadales	f__Xanthomonadaceae	g__Xanthomonas	s__Xanthomonas_sp.
150c0bcc4c1970b7dd01bf03b0ca4f05	p__Proteobacteria	c__Alphaproteobacteria	o__Caulobacterales	f__Caulobacteraceae	g__Caulobacteraceae_unclassified	s__Caulobacteraceae_unclassified
4e41b67671bf5e8690359a90374ccd4f	p__Proteobacteria	c__Alphaproteobacteria	o__Sphingomonadales	f__Sphingomonadaceae	g__Sphingomonas	s__Sphingomonas_sp._UPAR10
a7c292cc5d8b5602674aa078b5fb9c3e	p__Firmicutes	c__Clostridia	o__Lachnospirales	f__Lachnospiraceae	g__Ruminococcus]_torques_group	s__Ruminococcus]_torques_group_unclassified
c0a6be8acb881346e3773cfa6f01222f	p__Proteobacteria	c__Gammaproteobacteria	o__Xanthomonadales	f__Xanthomonadaceae	g__Xanthomonas	s__Xanthomonas_campestris
efd6657d0b420edcaa1eff0e7907c92c	p__Proteobacteria	c__Gammaproteobacteria	o__Enterobacterales	f__Erwiniaceae	g__Pantoea	s__Pantoea_agglomerans
e230dc378c21919b89c5f407208cb254	p__Firmicutes	c__Clostridia	o__Lachnospirales	f__Lachnospiraceae	g__Lachnospiraceae_NK4A136_group	s__Lachnospiraceae_NK4A136_group_unclassified
ca0eb1b092edeff01cc3c9892bc63d42	p__Firmicutes	c__Clostridia	o__Oscillospirales	f__Ruminococcaceae	g__Faecalibacterium	s__Faecalibacterium_unclassified
b1c98405bea8753dd3132cfcc8f2be30	p__Actinobacteriota	c__Coriobacteriia	o__Coriobacteriales	f__Coriobacteriaceae	g__Collinsella	s__Collinsella_unclassified
23a596b24fcc7735fa22fdecef362356	p__Proteobacteria	c__Gammaproteobacteria	o__Burkholderiales	f__Neisseriaceae	g__Neisseria	s__Neisseria_unclassified
897d044dfe09820e8c0ac2ac6e51bbc3	p__Proteobacteria	c__Gammaproteobacteria	o__Pseudomonadales	f__Pseudomonadaceae	g__Pseudomonas	s__Pseudomonas_sp._ps19
26a5041e1e173546c7c086bb4609a1e5	p__Proteobacteria	c__Alphaproteobacteria	o__Sphingomonadales	f__Sphingomonadaceae	g__Novosphingobium	s__Novosphingobium_unclassified
3e85f8d5a78f40a5e8c8b41c84b0dad9	p__Firmicutes	c__Bacilli	o__Bacillales	f__Bacillaceae	g__Bacillus	s__Bacillus_subtilis
d01fcc943e263b0fcf3f76316b7b5132	p__Proteobacteria	c__Alphaproteobacteria	o__Acetobacterales	f__Acetobacteraceae	g__Acetobacter	s__Acetobacter_unclassified
0178d073ad611b839f18babcd1421c51	p__Proteobacteria	c__Alphaproteobacteria	o__Acetobacterales	f__Acetobacteraceae	g__Komagataeibacter	s__Komagataeibacter_unclassified
3d90b8f18314507f2ac3ccddf722e7c6	p__Firmicutes	c__Clostridia	o__Clostridiales	f__Eubacteriaceae	g__Eubacterium	s__uncultured_Eubacterium_sp.
c806fbab977322b7f9f7dddfae633d1a	p__Firmicutes	c__Bacilli	o__Lactobacillales	f__Lactobacillaceae	g__Pediococcus	s__Pediococcus_pentosaceus
e68ac7c8d2388f4b98661e6c47c917f2	p__Bacteroidota	c__Bacteroidia	o__Bacteroidales	f__Porphyromonadaceae	g__Porphyromonas	s__Porphyromonas_unclassified
5601d2aa3c8cd239945113d8e02a5174	p__Firmicutes	c__Bacilli	o__Lactobacillales	f__Streptococcaceae	g__Lactococcus	s__Lactococcus_lactis
e9b701f61b7096cb0d7bb24cb2ba68e2	p__Proteobacteria	c__Gammaproteobacteria	o__Xanthomonadales	f__Xanthomonadaceae	g__Stenotrophomonas	s__Stenotrophomonas_sp._1-2004
86ee5cfe1a1174790ff36802b6f22278	p__unclassified	c__unclassified	o__unclassified	f__unclassified	g__unclassified	s__unclassified
35d36ca14ff456f69d4196cf6c5ff42b	p__Proteobacteria	c__Gammaproteobacteria	o__Burkholderiales	f__Oxalobacteraceae	g__Massilia	s__Massilia_unclassified
57f16299c1aa1d10bac702114714a474	p__Firmicutes	c__Bacilli	o__Thermoactinomycetales	f__Thermoactinomycetaceae	g__Kroppenstedtia	s__Kroppenstedtia_unclassified
cf3c90e38e0bfabfe21d2d8307b3e9f3	p__Actinobacteriota	c__Actinobacteria	o__Actinomycetales	f__Actinomycetaceae	g__Actinomyces	s__Actinomyces_unclassified
d0b590fc10524746b75ff5793d1a3f13	p__Firmicutes	c__Bacilli	o__Bacillales	f__Bacillaceae	g__Aeribacillus	s__Aeribacillus_sp.
ecbcbd14b7460033a7059ce2ab6951fc	p__Proteobacteria	c__Alphaproteobacteria	o__Sphingomonadales	f__Sphingomonadaceae	g__Sphingomonas	s__Sphingomonas_yunnanensis
c84058269dd9d2ad22ecd239c7427d7b	p__Firmicutes	c__Bacilli	o__Lactobacillales	f__Streptococcaceae	g__Streptococcus	s__Streptococcus_parasanguinis
d7aaa6cb59cb74b540497df3f3b8f5d7	p__Proteobacteria	c__Gammaproteobacteria	o__Enterobacterales	f__Erwiniaceae	g__Pantoea	s__Pantoea_eucalypti
4ced68567be41bbab8b12a213a627782	p__Firmicutes	c__Clostridia	o__Clostridiales	f__Clostridiales_unclassified	g__Clostridiales_unclassified	s__Clostridiales_unclassified
9ae508667ab1da9ce7e5dc209c92ff06	p__Bacteroidota	c__Bacteroidia	o__Bacteroidales	f__Muribaculaceae	g__Muribaculaceae_unclassified	s__Muribaculaceae_unclassified
e7c8b0fa1baf961a544d607fde23d175	p__Proteobacteria	c__Gammaproteobacteria	o__Enterobacterales	f__Enterobacteriaceae	g__Citrobacter	s__uncultured_Citrobacter_sp.
8f81d7320b1ad706b05cd27a94faa46b	p__Firmicutes	c__Negativicutes	o__Veillonellales-Selenomonadales	f__Selenomonadaceae	g__Centipeda	s__Centipeda_unclassified
5794c25923a041a1314b056acd81f74a	p__Proteobacteria	c__Gammaproteobacteria	o__Burkholderiales	f__Neisseriaceae	g__Neisseria	s__Neisseria_unclassified
a005e50d6b7abe0668d1227314373a3f	p__Firmicutes	c__Bacilli	o__Lactobacillales	f__Streptococcaceae	g__Streptococcus	s__Streptococcus_rubneri
af26fe22679e89ff9493ba4cb6d4c082	p__Proteobacteria	c__Alphaproteobacteria	o__Sphingomonadales	f__Sphingomonadaceae	g__Blastomonas	s__Blastomonas_natatoria
dd1b9fe9b181746351a406e82e7081d1	p__Proteobacteria	c__Gammaproteobacteria	o__Burkholderiales	f__Oxalobacteraceae	g__Massilia	s__Massilia_unclassified
5f37d0126586615363ad082a27c40635	p__Actinobacteriota	c__Actinobacteria	o__Bifidobacteriales	f__Bifidobacteriaceae	g__Bifidobacterium	s__Bifidobacterium_unclassified
dd8e764029b05592378e2c2c6e94c0ed	p__Bacteroidota	c__Bacteroidia	o__Bacteroidales	f__Muribaculaceae	g__Muribaculaceae_unclassified	s__Muribaculaceae_unclassified
60feff4d1108323130a4dbab8e031530	p__Firmicutes	c__Bacilli	o__Erysipelotrichales	f__Erysipelotrichaceae	g__Allobaculum	s__Allobaculum_unclassified
f7af70649da90902af7410476eba831e	p__Proteobacteria	c__Alphaproteobacteria	o__Alphaproteobacteria_unclassified	f__Alphaproteobacteria_unclassified	g__Alphaproteobacteria_unclassified	s__Alphaproteobacteria_unclassified
63b393c3a7ce54d088a6c5c20e84d111	p__Actinobacteriota	c__Actinobacteria	o__Bifidobacteriales	f__Bifidobacteriaceae	g__Bifidobacterium	s__Bifidobacterium_unclassified
a36e195e2bbf27ef7537b4186df2a74c	p__Firmicutes	c__Bacilli	o__Staphylococcales	f__Staphylococcaceae	g__Staphylococcus	s__Staphylococcus_unclassified
446c7a6f20a576912bccbb4a190d5652	p__Proteobacteria	c__Alphaproteobacteria	o__Rhizobiales	f__Xanthobacteraceae	g__Rhodopseudomonas	s__Rhodopseudomonas_unclassified
2530ca6455fb7d305aee2a09061d87ad	p__Proteobacteria	c__Gammaproteobacteria	o__Xanthomonadales	f__Xanthomonadaceae	g__Stenotrophomonas	s__Stenotrophomonas_sp.
00b8914f01b0c6a32672da52af712059	p__Bacteroidota	c__Bacteroidia	o__Bacteroidales	f__Muribaculaceae	g__Muribaculaceae_unclassified	s__Muribaculaceae_unclassified
e5ff597bee6ea78fefb96686f7b7d59f	p__Patescibacteria	c__Saccharimonadia	o__Saccharimonadales	f__LWQ8	g__LWQ8_unclassified	s__LWQ8_unclassified
c9802aa2093eacef7c713547e9da13bf	p__Proteobacteria	c__Alphaproteobacteria	o__Sphingomonadales	f__Sphingomonadaceae	g__Sphingobium	s__Sphingobium_xenophagum
cbcb2c3da35cd04771bd198c552497b0	p__Actinobacteriota	c__Coriobacteriia	o__Eggerthellales	f__Eggerthellaceae	g__Enterorhabdus	s__Enterorhabdus_sp.
f627d9e818e4668540985bd557eea252	p__Proteobacteria	c__Gammaproteobacteria	o__Enterobacterales	f__Pasteurellaceae	g__Haemophilus	s__Haemophilus_unclassified
9e20282a5a5476f63b16f3fe7c978689	p__Proteobacteria	c__Gammaproteobacteria	o__Vibrionales	f__Vibrionaceae	g__Vibrio	s__Vibrio_sp._D6032
593c3c42fb3a9dc630a0c002a0fefd14	p__Proteobacteria	c__Gammaproteobacteria	o__Enterobacterales	f__Erwiniaceae	g__Pantoea	s__Pantoea_sp._57917
6a367375ad4ef29108d672cad26c52d1	p__Firmicutes	c__Clostridia	o__Lachnospirales	f__Lachnospiraceae	g__Lachnoanaerobaculum	s__Lachnoanaerobaculum_unclassified
b5e1f486dee1e6d9e0bc4d193820349e	p__Proteobacteria	c__Gammaproteobacteria	o__Pseudomonadales	f__Moraxellaceae	g__Acinetobacter	s__Acinetobacter_sp._DSP11
4796fd4a335467d2659b2305726814b6	p__Proteobacteria	c__Gammaproteobacteria	o__Burkholderiales	f__Neisseriaceae	g__Neisseria	s__Neisseria_unclassified
f79feec4b93dff81603958b72ac0a637	p__Proteobacteria	c__Gammaproteobacteria	o__Xanthomonadales	f__Xanthomonadaceae	g__Xanthomonas	s__Xanthomonas_sp.
5936d95d3d0f92d4776519596e025fa6	p__Proteobacteria	c__Betaproteobacteria	o__Burkholderiales	f__Oxalobacteraceae	g__Massilia	s__Massilia_oculi
2b1fd41c1ebd1eb2e999f144a13fe18a	p__Proteobacteria	c__Gammaproteobacteria	o__Nevskiales	f__Sinobacteraceae	g__Steroidobacter	s__uncultured_Steroidobacter_sp.
1e7324180d02821f6925968e43202803	p__Proteobacteria	c__Alphaproteobacteria	o__Caulobacterales	f__Caulobacteraceae	g__Brevundimonas	s__Brevundimonas_sp._Y10
ec2e0316d85d0d4ad78c8279ca11bf7d	p__Firmicutes	c__Bacilli	o__Lactobacillales	f__Streptococcaceae	g__Streptococcus	s__uncultured_Streptococcus_sp.
a57951bd51ce7e1068a8069350681aa2	p__Actinobacteriota	c__Actinobacteria	o__Corynebacteriales	f__Dietziaceae	g__Dietzia	s__Dietzia_unclassified
2f4eac4181ba228b69dbb945bb907648	p__Proteobacteria	c__Alphaproteobacteria	o__Acetobacterales	f__Acetobacteraceae	g__Acetobacter	s__Acetobacter_unclassified
0b677d7064b93f515d899c46ef66cbce	p__Proteobacteria	c__Alphaproteobacteria	o__Caulobacterales	f__Caulobacteraceae	g__Brevundimonas	s__uncultured_Brevundimonas_sp.
cb6e17150d6ca988c474eb2a84f7e039	p__Bacteroidota	c__Bacteroidia	o__Bacteroidales	f__Prevotellaceae	g__Prevotella_7	s__Prevotella_7_unclassified
3b58bd8f1b604966afd774d2d4630bb9	p__Firmicutes	c__Clostridia	o__Oscillospirales	f__Eubacterium]_coprostanoligenes_group	g__Eubacterium]_coprostanoligenes_group_unclassified	s__Eubacterium]_coprostanoligenes_group_unclassified
55d1c124f524039e80d48a978fbecbb3	p__Firmicutes	c__Bacilli	o__Thermoactinomycetales	f__Thermoactinomycetaceae	g__Kroppenstedtia	s__Kroppenstedtia_unclassified
41f45c0ed64d083d2cc3bd5750efe9a2	p__Bacteroidota	c__Bacteroidia	o__Bacteroidales	f__Prevotellaceae	g__Alloprevotella	s__Alloprevotella_unclassified
8dc5e4b76c050544d61abf0275a004eb	p__Proteobacteria	c__Gammaproteobacteria	o__Enterobacterales	f__Enterobacteriaceae	g__Lelliottia	s__Lelliottia_sp.
41ea7d8fef5aa6692410e6a0e4329749	p__Firmicutes	c__Bacilli	o__Lactobacillales	f__Lactobacillaceae	g__Limosilactobacillus	s__Limosilactobacillus_unclassified
dbeb774d1baec994037fcfc7e8e5579d	p__Proteobacteria	c__Gammaproteobacteria	o__Xanthomonadales	f__Xanthomonadaceae	g__Stenotrophomonas	s__Stenotrophomonas_sp._bA22(2011)
3b5b9d09083e1f7104e3cec9e1cbb999	p__Proteobacteria	c__Alphaproteobacteria	o__Sphingomonadales	f__Sphingomonadaceae	g__Sphingomonas	s__Sphingomonas_humi
c215402b742c6e200bb8e13083116f4b	p__Proteobacteria	c__Gammaproteobacteria	o__Pseudomonadales	f__Moraxellaceae	g__Acinetobacter	s__Acinetobacter_sp._MG-2011-22-CW
a2e1e76b5099e4a74e213dfe462c4e9d	p__Firmicutes	c__Bacilli	o__Staphylococcales	f__Gemellaceae	g__Gemella	s__Gemella_unclassified
878fd5ad92e2f7bea2881e6df1f9bdda	p__Bacteroidota	c__Bacteroidia	o__Bacteroidales	f__Muribaculaceae	g__Muribaculaceae_unclassified	s__Muribaculaceae_unclassified
450b88b56cae26c9b25fd53680af0f08	p__Firmicutes	c__Bacilli	o__Staphylococcales	f__Staphylococcaceae	g__Staphylococcus	s__Staphylococcus_unclassified
a8b499cf90d23c4ccc4e42d16a18b513	p__Proteobacteria	c__Alphaproteobacteria	o__Acetobacterales	f__Acetobacteraceae	g__Acetobacter	s__Acetobacter_unclassified
edc8ab3009a07d3f58561210564aa3b6	p__Firmicutes	c__Clostridia	o__Lachnospirales	f__Lachnospiraceae	g__Lachnospiraceae_NK4A136_group	s__Lachnospiraceae_NK4A136_group_unclassified
85ff0931d4667a9ab0a2937ba4541d83	p__Bacteroidota	c__Bacteroidia	o__Bacteroidales	f__Muribaculaceae	g__Muribaculaceae_unclassified	s__Muribaculaceae_unclassified
845a3b87cce635241e34a73a56b8c84b	p__Proteobacteria	c__Alphaproteobacteria	o__Sphingomonadales	f__Sphingomonadaceae	g__Sphingomonas	s__Sphingomonas_sp._HaTc12
d37810d23362ef250b3e0b47205e78fb	p__Proteobacteria	c__Gammaproteobacteria	o__Vibrionales	f__Vibrionaceae	g__Vibrio	s__Vibrio_harveyi
785c35d9f8ba6bb48699cb18fb2201fa	p__Bacteroidota	c__Bacteroidia	o__Cytophagales	f__Spirosomaceae	g__Dyadobacter	s__Dyadobacter_unclassified
d3cb891677b4be18a7a466849aefb50b	p__Proteobacteria	c__Gammaproteobacteria	o__Xanthomonadales	f__Xanthomonadaceae	g__Xanthomonas	s__Xanthomonas_campestris
dd59ed4328f6a51da2019387b881acbd	p__Firmicutes	c__Bacilli	o__Lactobacillales	f__Streptococcaceae	g__Streptococcus	s__Streptococcus_sp.
7328367b8120b1983787ae6d1a392163	p__Gemmatimonadota	c__Longimicrobia	o__Longimicrobiales	f__Longimicrobiaceae	g__Longimicrobiaceae_unclassified	s__Longimicrobiaceae_unclassified
07f4ea845e1789106b66c90b1fbed72c	p__Proteobacteria	c__Gammaproteobacteria	o__Pseudomonadales	f__Pseudomonadaceae	g__Pseudomonas	s__Pseudomonas_syringae
7e857e5e4fcab1e6d4b23f34e43b8d81	p__Proteobacteria	c__Betaproteobacteria	o__Burkholderiales	f__Comamonadaceae	g__Acidovorax	s__Acidovorax_sp._NIO-51
6679f36b0fe226809daaf9a9937d89b6	p__Bacteroidota	c__Bacteroidia	o__Flavobacteriales	f__Weeksellaceae	g__Elizabethkingia	s__Elizabethkingia_unclassified
c425d8ed760af1f27fe5fba545ed7906	p__Proteobacteria	c__Gammaproteobacteria	o__Pseudomonadales	f__Moraxellaceae	g__Acinetobacter	s__Acinetobacter_schindleri
e0915a1f35bbbec0a2f2f1080ac8261c	p__Proteobacteria	c__Alphaproteobacteria	o__Caulobacterales	f__Caulobacteraceae	g__Caulobacter	s__Caulobacter_sp._NW-2013-Rh15
a53263bc15f3b31ec225d006bc15dc6d	p__Bacteroidota	c__Bacteroidia	o__Bacteroidales	f__Prevotellaceae	g__Prevotella	s__uncultured_Prevotella_sp.
53f85b81eaf6da0c7151c5c398c1465f	p__Firmicutes	c__Bacilli	o__Staphylococcales	f__Staphylococcaceae	g__Staphylococcus	s__Staphylococcus_unclassified
a957dc6398194c086d66d331a7da50b2	p__Firmicutes	c__Bacilli	o__Bacillales	f__Bacillaceae	g__Virgibacillus	s__uncultured_Virgibacillus_sp.
337d338caa2ee065625b62dca1e82685	p__Proteobacteria	c__Gammaproteobacteria	o__Pseudomonadales	f__Moraxellaceae	g__Acinetobacter	s__Acinetobacter_sp.
90f4737aae1741deb4b257a9a5e70191	p__Firmicutes	c__Bacilli	o__Lactobacillales	f__Lactobacillaceae	g__Lactobacillus	s__Lactobacillus_crispatus
715b5e09b1604cad3b6873d81a731fa2	p__Deinococcota	c__Deinococci	o__Deinococcales	f__Deinococcaceae	g__Deinococcus	s__Deinococcus_unclassified
9dbe1aea5c6c91afb4d8b37ad102c566	p__Firmicutes	c__Bacilli	o__Lactobacillales	f__Streptococcaceae	g__Streptococcus	s__uncultured_Streptococcus_sp.
d58cc4ef9ee61736a57ec68b85376eec	p__Proteobacteria	c__Gammaproteobacteria	o__Xanthomonadales	f__Xanthomonadaceae	g__Stenotrophomonas	s__Stenotrophomonas_acidaminiphila
59211f9e02fadaf244b26df6b0176b20	p__Proteobacteria	c__Gammaproteobacteria	o__Pseudomonadales	f__Pseudomonadaceae	g__Pseudomonas	s__Pseudomonas_graminis
4c36aa58fd0dab38d0b5df3d86446f8f	p__Firmicutes	c__Bacilli	o__Lactobacillales	f__Lactobacillaceae	g__Limosilactobacillus	s__Limosilactobacillus_unclassified
7c787096c3d507f586b9f9f850771391	p__Firmicutes	c__Negativicutes	o__Selenomonadales	f__Selenomonadaceae	g__Selenomonas	s__Selenomonas_noxia
b7940359acbe0fe72e75f4877ca54177	p__Proteobacteria	c__Alphaproteobacteria	o__Rhizobiales	f__Beijerinckiaceae	g__Methylobacterium-Methylorubrum	s__Methylobacterium-Methylorubrum_unclassified
a6592a042a94d7226f10ba142387dd35	p__Bacteroidota	c__Bacteroidia	o__Bacteroidales	f__Muribaculaceae	g__Muribaculaceae_unclassified	s__Muribaculaceae_unclassified
00ea5b1ebd4edfd292b9ab1e22636e64	p__Firmicutes	c__Negativicutes	o__Veillonellales-Selenomonadales	f__Veillonellaceae	g__Veillonella	s__Veillonella_unclassified
f60c77afceda001694708a55ec07d89b	p__Proteobacteria	c__Gammaproteobacteria	o__Pseudomonadales	f__Moraxellaceae	g__Acinetobacter	s__Acinetobacter_unclassified
4464f4d473a481b83c8d385d6307cf39	p__Proteobacteria	c__Gammaproteobacteria	o__Burkholderiales	f__Oxalobacteraceae	g__Massilia	s__Massilia_unclassified
74b498fe59dd69e689f0f3c9e2eae029	p__Proteobacteria	c__Alphaproteobacteria	o__Acetobacterales	f__Acetobacteraceae	g__Acetobacter	s__Acetobacter_unclassified
4dfe4b9ae6d9359e3b602b8d8155c7d2	p__Firmicutes	c__Bacilli	o__Lactobacillales	f__Streptococcaceae	g__Streptococcus	s__Streptococcus_equinus
98e1023db5643c3eff2d5488014539eb	p__Proteobacteria	c__Gammaproteobacteria	o__Enterobacterales	f__Pasteurellaceae	g__Aggregatibacter	s__Aggregatibacter_unclassified
d8c38a223b6d877fa4bdbe3556efa2d6	p__Proteobacteria	c__Gammaproteobacteria	o__Burkholderiales	f__Comamonadaceae	g__Hydrogenophaga	s__Hydrogenophaga_unclassified
af70d3a4d7eb9610c2c307b40c8f9db2	p__Bacteroidota	c__Bacteroidia	o__Bacteroidales	f__Muribaculaceae	g__Paramuribaculum	s__Paramuribaculum_intestinale
072b955885e7ea025dcf3c5595f07c1e	p__Actinobacteriota	c__Acidimicrobiia	o__Microtrichales	f__Microtrichales_unclassified	g__Microtrichales_unclassified	s__Microtrichales_unclassified
6341b3358de97a3d5124cb15b0fb2dca	p__Proteobacteria	c__Gammaproteobacteria	o__Burkholderiales	f__Comamonadaceae	g__Schlegelella	s__Schlegelella_unclassified
b47154299a6b7d3f03127722486d43e3	p__Proteobacteria	c__Alphaproteobacteria	o__Sphingomonadales	f__Sphingomonadaceae	g__Sphingomonas	s__Sphingomonas_panni
ef31e4d150c251098eba180f5c7d588a	p__Firmicutes	c__Bacilli	o__Staphylococcales	f__Staphylococcaceae	g__Auricoccus-Abyssicoccus	s__Auricoccus-Abyssicoccus_unclassified
d0da3cc153aabebedc599b2c01c5fa7d	p__Bacteroidota	c__Bacteroidia	o__Bacteroidales	f__Bacteroidaceae	g__Bacteroides	s__Bacteroides_acidifaciens
07ffc6ebabe04c7c960c5d345b3cb413	p__Proteobacteria	c__Gammaproteobacteria	o__Burkholderiales	f__Oxalobacteraceae	g__Herbaspirillum	s__Herbaspirillum_unclassified
900788fdbd65e7b39d774403ec34571b	p__Bacteroidota	c__Bacteroidia	o__Flavobacteriales	f__Weeksellaceae	g__Cloacibacterium	s__Cloacibacterium_unclassified
3d40a0f48d974fec907303f5fef949aa	p__Proteobacteria	c__Gammaproteobacteria	o__Pseudomonadales	f__Moraxellaceae	g__Acinetobacter	s__Acinetobacter_unclassified
ddbc680fdfc3fa0df242a3ccedcb932a	p__Firmicutes	c__Bacilli	o__Bacillales	f__Bacillaceae	g__Geobacillus	s__Geobacillus_unclassified
8022fed7b8769ed9c2b7ad78d6d2114f	p__Proteobacteria	c__Gammaproteobacteria	o__Enterobacterales	f__Enterobacteriaceae	g__Pluralibacter	s__Enterobacter]_lignolyticus
2b78e3f0ed591b1d2516a880a9379d12	p__Proteobacteria	c__Alphaproteobacteria	o__Sphingomonadales	f__Sphingomonadaceae	g__Sphingomonas	s__Sphingomonas_sp._MN6-2
d4eeb68b2420c34a79f2423541025a93	p__Proteobacteria	c__Gammaproteobacteria	o__Enterobacterales	f__Pasteurellaceae	g__Aggregatibacter	s__Aggregatibacter_unclassified
88303b340630e0c0929c9c4a149b88a4	p__Actinobacteriota	c__Actinobacteria	o__Corynebacteriales	f__Corynebacteriaceae	g__Corynebacterium	s__Corynebacterium_unclassified
68d91efd23bd572a2596634c5e1a2a90	p__Bacteroidota	c__Bacteroidia	o__Bacteroidales	f__Bacteroidaceae	g__Bacteroides	s__Bacteroides_unclassified
4b50e9a5194ab0accaa6fedec5c0091b	p__Firmicutes	c__Negativicutes	o__Veillonellales-Selenomonadales	f__Selenomonadaceae	g__Centipeda	s__Centipeda_unclassified
d820d30c7edb23f98124ec3c43f32c0a	p__Bacteroidota	c__Bacteroidia	o__Bacteroidales	f__Prevotellaceae	g__Prevotella	s__uncultured_Prevotella_sp.
c6f4905fd1c91aa1ad3bb8cd5d9a160a	p__Firmicutes	c__Bacilli	o__Bacillales	f__Bacillaceae	g__Virgibacillus	s__uncultured_Virgibacillus_sp.
e60a1b18a29616f8d18b108040983e13	p__Bacteroidota	c__Bacteroidia	o__Bacteroidales	f__Muribaculaceae	g__Muribaculum	s__Muribaculum_sp.
0e8bc97b3b6003e64d81ee7bab83c8a5	p__Verrucomicrobiota	c__Verrucomicrobiae	o__Verrucomicrobiales	f__Akkermansiaceae	g__Akkermansia	s__Akkermansia_unclassified
b244a369a8eb02af982535219389ac79	p__Proteobacteria	c__Betaproteobacteria	o__Neisseriales	f__Neisseriaceae	g__Neisseriaceae_unclassified	s__Neisseriaceae_unclassified
f9cae6bf5dcb794500ab94c4588bcfc8	p__Firmicutes	c__Clostridia	o__Oscillospirales	f__Ruminococcaceae	g__Ruminococcus	s__Ruminococcus_unclassified
2cea17c7b26c655e60a96423ccd32368	p__Firmicutes	c__Clostridia	o__Lachnospirales	f__Lachnospiraceae	g__Lachnoclostridium	s__Lachnoclostridium_unclassified
47e1cd99205041c61f09de66e116df81	p__Firmicutes	c__Bacilli	o__Erysipelotrichales	f__Erysipelotrichaceae	g__Turicibacter	s__Turicibacter_unclassified
f22d7276c7cff29f70dba472ec48076b	p__Firmicutes	c__Clostridia	o__Clostridiales	f__Ruminococcaceae	g__Ruminococcus	s__Ruminococcus_bromii
6d9229798754e188e8ea9744c0f70d85	p__Firmicutes	c__Clostridia	o__Clostridia_UCG-014	f__Clostridia_UCG-014_unclassified	g__Clostridia_UCG-014_unclassified	s__Clostridia_UCG-014_unclassified
c3407fb6e9e7277209e5391b3524382a	p__Proteobacteria	c__Gammaproteobacteria	o__Burkholderiales	f__Neisseriaceae	g__Neisseria	s__Neisseria_unclassified
ab7186e8243fa81b5d540450fe70fe58	p__Proteobacteria	c__Alphaproteobacteria	o__Rhodobacterales	f__Rhodobacteraceae	g__Rubellimicrobium	s__uncultured_Rubellimicrobium_sp.
9b50aca5d74725fe1f7cabc3a3dc7ce6	p__Actinobacteriota	c__Actinobacteria	o__Actinomycetales	f__Actinomycetaceae	g__Actinomyces	s__Actinomyces_unclassified
11165fe4e60c489624f3263a1bca9939	p__Firmicutes	c__Clostridia	o__Lachnospirales	f__Lachnospiraceae	g__Blautia	s__Blautia_unclassified
da185943062e8dee1ad506d607285ac6	p__Firmicutes	c__Clostridia	o__Lachnospirales	f__Lachnospiraceae	g__Fusicatenibacter	s__Fusicatenibacter_unclassified
d4592009b2a9960a551dc0c2f74ebad7	p__Proteobacteria	c__Gammaproteobacteria	o__Acidithiobacillales	f__Acidithiobacillaceae	g__Acidithiobacillus	s__Acidithiobacillus_unclassified
dc84fc6c16d909f99b08b918bf0c8021	p__Bacteroidota	c__Bacteroidia	o__Bacteroidales	f__Prevotellaceae	g__Alloprevotella	s__Alloprevotella_unclassified
d7c0b1f7659db54f8aeceb0b0305fb5f	p__Firmicutes	c__Bacilli	o__Lactobacillales	f__Lactobacillaceae	g__Ligilactobacillus	s__Ligilactobacillus_unclassified
4f6827365f5599ccee88988c291932a4	p__Proteobacteria	c__Gammaproteobacteria	o__Enterobacterales	f__Pasteurellaceae	g__Haemophilus	s__Haemophilus_unclassified
bae7de5f1f128d422cc43876025ed769	p__Bacteroidota	c__Bacteroidia	o__Bacteroidales	f__Muribaculaceae	g__Muribaculaceae_unclassified	s__Muribaculaceae_unclassified
9c5c81e7bf00adad6a67767e60681225	p__Firmicutes	c__Clostridia	o__Peptostreptococcales-Tissierellales	f__Family_XI	g__Peptoniphilus	s__Peptoniphilus_unclassified
ad7ffd6fff32fcc90b5fcc4f120d3445	p__Firmicutes	c__Bacilli	o__Bacillales	f__Bacillaceae	g__Anoxybacillus	s__uncultured_Anoxybacillus_sp.
8d653ea1bd88654ff45911ee6793a109	p__Proteobacteria	c__Alphaproteobacteria	o__Kiloniellales	f__Kiloniellaceae	g__Pelagibius	s__Pelagibius_unclassified
b3572fde28c2861a86aa9604fc28d062	p__Firmicutes	c__Clostridia	o__Lachnospirales	f__Lachnospiraceae	g__Johnsonella	s__Johnsonella_unclassified
eda2778f07cd3cacdbe6bb0d26773023	p__Proteobacteria	c__Alphaproteobacteria	o__Acetobacterales	f__Acetobacteraceae	g__Acetobacter	s__Acetobacter_unclassified
64b75a4fe05030e46c624c1cbce4d141	p__Firmicutes	c__Bacilli	o__Lactobacillales	f__Streptococcaceae	g__Streptococcus	s__Streptococcus_pneumoniae
0a738898234f92c26396aa0fdf55923c	p__Proteobacteria	c__Alphaproteobacteria	o__Rhizobiales	f__Rhizobiaceae	g__Ensifer	s__Ensifer_adhaerens
4439f8c053117b5d9c0350c64eac0a25	p__Bacteroidota	c__Bacteroidia	o__Bacteroidales	f__Bacteroidales_unclassified	g__Bacteroidales_unclassified	s__Bacteroidales_unclassified
37e9605fff775ec9bd4f333e32d52bd3	p__Proteobacteria	c__Alphaproteobacteria	o__Rhizobiales	f__Beijerinckiaceae	g__Methylobacterium-Methylorubrum	s__Methylobacterium-Methylorubrum_unclassified
e1b3ead8702988086ad80134fcd7d24e	p__Proteobacteria	c__Gammaproteobacteria	o__Pseudomonadales	f__Moraxellaceae	g__Acinetobacter	s__Acinetobacter_schindleri
192840bff92ac7119ad35c424f5759ff	p__Proteobacteria	c__Alphaproteobacteria	o__Acetobacterales	f__Acetobacteraceae	g__Roseomonas	s__Roseomonas_unclassified
3881025e65c86ac6b754e9a39a5a9461	p__Proteobacteria	c__Gammaproteobacteria	o__Burkholderiales	f__Comamonadaceae	g__Aquabacterium	s__Aquabacterium_unclassified
ed7a09b01b11fbebce0544eb2f36faeb	p__Proteobacteria	c__Alphaproteobacteria	o__Acetobacterales	f__Acetobacteraceae	g__Komagataeibacter	s__Komagataeibacter_unclassified
d8b3a19935a982f09b41e162ccf829b7	p__Actinobacteriota	c__Actinobacteriota	o__Micrococcales	f__Intrasporangiaceae	g__Janibacter	s__Janibacter_sp._XJ-1
cf356975369c1fbe67b0c3cc13995025	p__Bacteroidota	c__Bacteroidia	o__Bacteroidales	f__Muribaculaceae	g__Muribaculum	s__Muribaculum_intestinale
2d080343971ae99c9a7b7952e9fbdeee	p__Firmicutes	c__Bacilli	o__Lactobacillales	f__Aerococcaceae	g__Abiotrophia	s__Abiotrophia_defectiva
c10929cf39ff06fb8ed489fb80522037	p__Proteobacteria	c__Alphaproteobacteria	o__Sphingomonadales	f__Sphingomonadaceae	g__Sphingomonas	s__Sphingomonas_astaxanthinifaciens
84cd3258a53f4c4ab660cd30c86f36a6	p__Firmicutes	c__Bacilli	o__Bacillales	f__Bacillaceae	g__Bacillus	s__Bacillus_sp._HN-3
6156f4f779000470670564fdf982ddc2	p__Actinobacteriota	c__Actinobacteria	o__Corynebacteriales	f__Nocardiaceae	g__Gordonia	s__Gordonia_unclassified
13172e9ef1307670fe5fd6815974b15b	p__Proteobacteria	c__Gammaproteobacteria	o__Pseudomonadales	f__Pseudomonadaceae	g__Pseudomonas	s__Pseudomonas_sp._YGJ3
3b9bfdfa8b06d3bb08f9fdf1b9e5a0f5	p__Proteobacteria	c__Gammaproteobacteria	o__Pseudomonadales	f__Moraxellaceae	g__Acinetobacter	s__uncultured_Acinetobacter_sp.
b281ccc524dc99910c15d661f6392056	p__Actinobacteriota	c__Actinobacteria	o__Corynebacteriales	f__Corynebacteriaceae	g__Corynebacterium	s__Corynebacterium_unclassified
771d1816835676ab1fa3006aaf35cd46	p__Proteobacteria	c__Gammaproteobacteria	o__Enterobacterales	f__Vibrionaceae	g__Salinivibrio	s__Salinivibrio_unclassified
d9e13f42f120096ad2263f868c54d9df	p__Proteobacteria	c__Alphaproteobacteria	o__Sphingomonadales	f__Sphingomonadaceae	g__Sphingopyxis	s__Sphingopyxis_sp.
74d08c0e18329690309b3e3ab93d49d4	p__Firmicutes	c__Bacilli	o__Lactobacillales	f__Lactobacillaceae	g__Lactobacillus	s__uncultured_Lactobacillus_sp.
37cfdebe28ad741f121de384191e3bf8	p__Bacteroidota	c__Bacteroidia	o__Bacteroidales	f__Prevotellaceae	g__Prevotella_7	s__Prevotella_7_unclassified
dbe16d6a5662c0c83f447a66cc686971	p__Proteobacteria	c__Alphaproteobacteria	o__Rhizobiales	f__D05-2	g__D05-2_unclassified	s__D05-2_unclassified
07da19a61f0411d53c3592c7f724ccc4	p__Actinobacteriota	c__Actinobacteria	o__Actinomycetales	f__Actinomycetaceae	g__Actinomyces	s__Actinomyces_unclassified
15cdfebe36e7426d3ae40b41833049be	p__Firmicutes	c__Bacilli	o__Bacillales	f__Bacillaceae	g__Bacillus	s__Bacillus_sp._UNLABELEDB03_16S_27f
4eecc0d9ce9bd4b54cc69c0d5477399c	p__Firmicutes	c__Bacilli	o__Bacillales	f__Bacillaceae	g__Oceanobacillus	s__Oceanobacillus_indicireducens
78c4e39e728cf1df5a6d378fd0ebecd3	p__Firmicutes	c__Clostridia	o__Clostridiales	f__Clostridiales_unclassified	g__Clostridiales_unclassified	s__Clostridiales_unclassified
0a58f1c0e8a643e44083368d00489aab	p__Bacteroidota	c__Bacteroidia	o__Bacteroidales	f__Bacteroidaceae	g__Bacteroides	s__uncultured_Bacteroides_sp.
ac1029ed53f9977db19cf72e0645a8ef	p__Firmicutes	c__Bacilli	o__Lactobacillales	f__Streptococcaceae	g__Streptococcus	s__Streptococcus_parasanguinis
4ac24594b724d15808a632962a0863a3	p__Proteobacteria	c__Gammaproteobacteria	o__Pseudomonadales	f__Moraxellaceae	g__Acinetobacter	s__Acinetobacter_unclassified
a8f8e3490aa0ade8a4ca47e3b8d959f7	p__Proteobacteria	c__Gammaproteobacteria	o__Pseudomonadales	f__Pseudomonadaceae	g__Pseudomonas	s__Pseudomonas_syringae
590016f66e421ee890865f5d15e1706c	p__Proteobacteria	c__Alphaproteobacteria	o__Rhodobacterales	f__Rhodobacteraceae	g__Paracoccus	s__Paracoccus_marinus
d5c2de20c0a4d6177de8786a08c50739	p__Proteobacteria	c__Gammaproteobacteria	o__Pseudomonadales	f__Pseudomonadaceae	g__Pseudomonas	s__Pseudomonas_veronii
478a75f28d434ef3c91a6a01bdd056bb	p__Proteobacteria	c__Gammaproteobacteria	o__Gammaproteobacteria_Incertae_Sedis	f__Unknown_Family	g__Acidibacter	s__Acidibacter_unclassified
7dcaafb76696f4a3e77958c0b182f19a	p__Proteobacteria	c__Alphaproteobacteria	o__Sphingomonadales	f__Sphingomonadaceae	g__Sphingomonas	s__Sphingomonas_unclassified
5233de004f4de51a51d0a0bdf3ab9e6a	p__Bacteroidota	c__Bacteroidia	o__Chitinophagales	f__Saprospiraceae	g__Haliscomenobacter	s__Haliscomenobacter_unclassified
586b95fa33e56891f8fcdf01c7f72638	p__Gemmatimonadota	c__Gemmatimonadetes	o__Gemmatimonadales	f__Gemmatimonadaceae	g__Gemmatimonas	s__Gemmatimonas_unclassified
9e0ac3b2f87b4b65899e3c706c68e3e4	p__Proteobacteria	c__Gammaproteobacteria	o__Burkholderiales	f__Comamonadaceae	g__Acidovorax	s__Acidovorax_unclassified
943f5ff995700da8fd840f4c75826341	p__Proteobacteria	c__Gammaproteobacteria	o__Pseudomonadales	f__Pseudomonadaceae	g__Pseudomonas	s__Pseudomonas_sp._PhelS1
f977f8aa988f4aa5bd8af1afee1c34e1	p__Firmicutes	c__Bacilli	o__Erysipelotrichales	f__Erysipelatoclostridiaceae	g__Erysipelatoclostridium	s__Erysipelatoclostridium_unclassified
7575c5d1e36ca75c5a8171a29077f1d8	p__Bacteroidota	c__Bacteroidia	o__Bacteroidales	f__Bacteroidaceae	g__Bacteroides	s__Bacteroides_thetaiotaomicron
83addc99f9ffce33f30821842a2f4d4c	p__Bacteroidota	c__Bacteroidia	o__Bacteroidales	f__Prevotellaceae	g__Prevotella	s__Prevotella_nigrescens
6ca015af93a6883a018e9c1fc9b73673	p__Verrucomicrobiota	c__Chlamydiae	o__Chlamydiales	f__cvE6	g__cvE6_unclassified	s__cvE6_unclassified
b56d9cd25082620009a14cdeeeb0cb40	p__Proteobacteria	c__Gammaproteobacteria	o__Burkholderiales	f__Comamonadaceae	g__Curvibacter	s__Curvibacter_unclassified
31d5ab366a86a8a34fd361957c8bb4e9	p__Firmicutes	c__Clostridia	o__Clostridiales	f__Clostridiaceae	g__Clostridium_sensu_stricto_1	s__Clostridium_sensu_stricto_1_unclassified
84f76f9bc0b465727718a697111838fa	p__Proteobacteria	c__Gammaproteobacteria	o__Cellvibrionales	f__Halieaceae	g__Haliea	s__Haliea_sp._SY02
74da4f66d86e3a1f7988d3eb959a10a7	p__Proteobacteria	c__Gammaproteobacteria	o__Enterobacterales	f__Vibrionaceae	g__Salinivibrio	s__Salinivibrio_unclassified
769bdba49cfee5c70a1f74cd93102ce5	p__Actinobacteriota	c__Actinobacteria	o__Micrococcales	f__Brevibacteriaceae	g__Brevibacterium	s__Brevibacterium_unclassified
5534a0d5a6ab7399723bc266e686c27d	p__Proteobacteria	c__Alphaproteobacteria	o__Sphingomonadales	f__Sphingomonadaceae	g__Sphingopyxis	s__Sphingopyxis_sp._LC196
363304bd5171afdb0d0fccf96a075781	p__Proteobacteria	c__Betaproteobacteria	o__Burkholderiales	f__Comamonadaceae	g__Acidovorax	s__uncultured_Acidovorax_sp.
22e08646a28fd92f3b5f917d15775428	p__Bacteroidota	c__Bacteroidia	o__Bacteroidales	f__Prevotellaceae	g__Alloprevotella	s__Alloprevotella_unclassified
ae43e9e220be36ac0ef374a06a2e5ea6	p__Proteobacteria	c__Alphaproteobacteria	o__Caulobacterales	f__Caulobacteraceae	g__Caulobacter	s__Caulobacter_sp._NW-2013-Rh15
0c6582b42668a6697f1336add5308ec3	p__Proteobacteria	c__Alphaproteobacteria	o__Sphingomonadales	f__Sphingomonadaceae	g__Sphingomonas	s__Sphingomonas_pruni
748547451ba9b23b217ac24d6b1104b7	p__Proteobacteria	c__Alphaproteobacteria	o__Acetobacterales	f__Acetobacteraceae	g__Craurococcus-Caldovatus	s__Craurococcus-Caldovatus_unclassified
ce3fce3109ceb2483b6ed9fbdd31f308	p__Proteobacteria	c__Gammaproteobacteria	o__Pseudomonadales	f__Moraxellaceae	g__Acinetobacter	s__Acinetobacter_sp._D75
fcd816eaa5493dfad47cc58004ce4c26	p__Bacteroidota	c__Bacteroidia	o__Bacteroidales	f__Bacteroidaceae	g__Bacteroides	s__Bacteroides_sp._WH2
3db94124315b297b3149aee1fabc9846	p__Proteobacteria	c__Gammaproteobacteria	o__Pseudomonadales	f__Pseudomonadaceae	g__Pseudomonas	s__Pseudomonas_fluorescens
9a46ce0f67a72e4452939e40cd880657	p__Firmicutes	c__Bacilli	o__Lactobacillales	f__Streptococcaceae	g__Streptococcus	s__Streptococcus_gordonii
732fb0c824a7510679e6960e246e3238	p__Firmicutes	c__Clostridia	o__Christensenellales	f__Christensenellaceae	g__Christensenellaceae_unclassified	s__Christensenellaceae_unclassified
368bc4e31da9b55648593631e6032a0e	p__Proteobacteria	c__Gammaproteobacteria	o__Enterobacterales	f__Enterobacteriaceae	g__Citrobacter	s__uncultured_Citrobacter_sp.
df09793495b451328829231349eac5f8	p__Bacteroidota	c__Bacteroidia	o__Sphingobacteriales	f__Sphingobacteriaceae	g__Sphingobacterium	s__Sphingobacterium_unclassified
3f1c1c1e5fee685858d737111b5215bb	p__Proteobacteria	c__Gammaproteobacteria	o__Burkholderiales	f__SC-I-84	g__SC-I-84_unclassified	s__SC-I-84_unclassified
8e2e8fd8162fdd55fa38f8bbc99995dc	p__Proteobacteria	c__Alphaproteobacteria	o__Sphingomonadales	f__Sphingomonadaceae	g__Sphingomonas	s__uncultured_Sphingomonas_sp.
9c63cae52cafb580306cdb7875308750	p__Bacteroidota	c__Bacteroidia	o__Bacteroidales	f__Prevotellaceae	g__Alloprevotella	s__Alloprevotella_unclassified
29d41f7724da8f39aa8dcdf8104add95	p__Bacteroidota	c__Bacteroidia	o__Bacteroidales	f__Muribaculaceae	g__Muribaculaceae_unclassified	s__Muribaculaceae_unclassified
98d95a9d975940db8d94df7fa98d24ec	p__Firmicutes	c__Bacilli	o__Erysipelotrichales	f__Erysipelotrichaceae	g__Dubosiella	s__Dubosiella_unclassified
905626bb5c5392d3d185ef1c72379baa	p__Firmicutes	c__Clostridia	o__Lachnospirales	f__Lachnospiraceae	g__Lachnospiraceae_UCG-006	s__Lachnospiraceae_UCG-006_unclassified
cf7149eae5b54db7e01e6b56dbd93741	p__Firmicutes	c__Clostridia	o__Lachnospirales	f__Lachnospiraceae	g__Blautia	s__Blautia_unclassified
c9be7ec21a7de90fb67b68e5502eaef5	p__Fusobacteriota	c__Fusobacteriia	o__Fusobacteriales	f__Fusobacteriaceae	g__Fusobacterium	s__Fusobacterium_unclassified
9af5afb0c348ce2b7622dba43256dd86	p__Proteobacteria	c__Gammaproteobacteria	o__Xanthomonadales	f__Xanthomonadaceae	g__Xanthomonas	s__Xanthomonas_campestris
ed4b3cb70ad482ea26d0f267cbae79b1	p__Actinobacteriota	c__Actinobacteria	o__Actinomycetales	f__Actinomycetaceae	g__Actinomyces	s__Actinomyces_unclassified
82a792262b0bcaa7d012970ea5b7f677	p__Firmicutes	c__Clostridia	o__Clostridiales	f__Lachnospiraceae	g__Lachnospiraceae_unclassified	s__Lachnospiraceae_unclassified
fcd3b232f3564410e20dfad837813480	p__Proteobacteria	c__Gammaproteobacteria	o__Pseudomonadales	f__Pseudomonadaceae	g__Pseudomonas	s__Pseudomonas_sp._HP3L
db2e3b2a3c7fa3e186fb79dc47d09d83	p__Proteobacteria	c__Alphaproteobacteria	o__Rhizobiales	f__Beijerinckiaceae	g__Methylobacterium-Methylorubrum	s__Methylobacterium-Methylorubrum_unclassified
2da69fe62ccf106c32d22afe8cb8913f	p__Proteobacteria	c__Gammaproteobacteria	o__Pseudomonadales	f__Moraxellaceae	g__Acinetobacter	s__Acinetobacter_junii
97cd9ababb7bd222c8d1198afd54e11d	p__Actinobacteriota	c__Actinobacteriota	o__Micrococcales	f__Intrasporangiaceae	g__Janibacter	s__Janibacter_anophelis
354c6d1c08579009e8952de15c5d75fd	p__Firmicutes	c__Bacilli	o__Bacillales	f__Bacillaceae	g__Bacillus	s__uncultured_Bacillus_sp.
945f56eafea6fd51029b253daf1c7a31	p__Proteobacteria	c__Gammaproteobacteria	o__Xanthomonadales	f__Xanthomonadaceae	g__Xanthomonas	s__Xanthomonas_campestris
90514988af25b958209326585765d49d	p__Proteobacteria	c__Gammaproteobacteria	o__Enterobacterales	f__Pasteurellaceae	g__Haemophilus	s__Haemophilus_unclassified
484093361f9205b007c05f431ac065d8	p__Proteobacteria	c__Alphaproteobacteria	o__Caulobacterales	f__Caulobacteraceae	g__Brevundimonas	s__Brevundimonas_sp._NBRC_101768
bf69134339e8e29ff3684bb128973f1f	p__Proteobacteria	c__Gammaproteobacteria	o__Burkholderiales	f__Neisseriaceae	g__Neisseria	s__Neisseria_unclassified
66ac56737241002ec3e0aa3a5d22e68d	p__Firmicutes	c__Bacilli	o__Lactobacillales	f__Lactobacillaceae	g__Limosilactobacillus	s__Limosilactobacillus_unclassified
97ac79320c10d54a36049185cd7b7e3c	p__Proteobacteria	c__Gammaproteobacteria	o__Pseudomonadales	f__Pseudomonadaceae	g__Pseudomonas	s__Pseudomonas_syringae
677ca18e15456899847dbb38ef7680de	p__Proteobacteria	c__Alphaproteobacteria	o__Acetobacterales	f__Acetobacteraceae	g__Acetobacter	s__Acetobacter_unclassified
43428eba6a7d1cbcf596d946d1249fd7	p__Firmicutes	c__Bacilli	o__Staphylococcales	f__Gemellaceae	g__Gemella	s__Gemella_unclassified
1e10d8ba538c20d2a7b155e253cd24eb	p__Proteobacteria	c__Gammaproteobacteria	o__Burkholderiales	f__Oxalobacteraceae	g__Undibacterium	s__Undibacterium_unclassified
96864c1921771148ba76253b3f390c4a	p__Bacteroidota	c__Bacteroidia	o__Flavobacteriales	f__Flavobacteriaceae	g__Capnocytophaga	s__Capnocytophaga_unclassified
ba842a204b0d908dc7516ff861bf7ca0	p__Actinobacteriota	c__Acidimicrobiia	o__Actinomarinales	f__Actinomarinales_unclassified	g__Actinomarinales_unclassified	s__Actinomarinales_unclassified
f440eea12436386fc3d5a640cab77aeb	p__Actinobacteriota	c__Actinobacteria	o__Propionibacteriales	f__Nocardioidaceae	g__Nocardioides	s__Nocardioides_unclassified
5067f17ec7905c74329c4d0cd550b840	p__Firmicutes	c__Bacilli	o__Lactobacillales	f__Streptococcaceae	g__Streptococcus	s__uncultured_Streptococcus_sp.
a305088b4d989f54bafe1a757a2453e6	p__Proteobacteria	c__Gammaproteobacteria	o__Burkholderiales	f__Neisseriaceae	g__Neisseria	s__Neisseria_unclassified
4318456c503083209591d1a2b6551f93	p__Firmicutes	c__Bacilli	o__Bacillales	f__Bacillaceae	g__Bacillus	s__Bacillus_licheniformis
76e72d858816572f535b6f50a10f4073	p__Firmicutes	c__Clostridia	o__Oscillospirales	f__Ruminococcaceae	g__Subdoligranulum	s__Subdoligranulum_unclassified
c5241b47b485cbedadf94434afe9e8cc	p__Bacteroidota	c__Bacteroidia	o__Cytophagales	f__Spirosomaceae	g__Spirosoma	s__Spirosoma_unclassified
ebb486d6702c644920903a7cdac34273	p__Proteobacteria	c__Alphaproteobacteria	o__Rhizobiales	f__Beijerinckiaceae	g__Bosea	s__Bosea_unclassified
ac7662568b7632d0dcc654615623c864	p__Firmicutes	c__Bacilli	o__Lactobacillales	f__Streptococcaceae	g__Streptococcus	s__Streptococcus_danieliae
84bfd9bedd193213bb3f33dc8dccd95a	p__Actinobacteriota	c__Actinobacteria	o__Micrococcales	f__Dermacoccaceae	g__Dermacoccus	s__Dermacoccus_unclassified
67362594dbc234d240949a25ad200fc9	p__Patescibacteria	c__Saccharimonadia	o__Saccharimonadales	f__Saccharimonadaceae	g__TM7x	s__TM7x_unclassified
4d581b79c343008464a2f1658ffa5328	p__Proteobacteria	c__Gammaproteobacteria	o__Xanthomonadales	f__Xanthomonadaceae	g__Stenotrophomonas	s__Stenotrophomonas_rhizophila
7b6f64284d1a5ae071d2f3aa699bd872	p__Firmicutes	c__Negativicutes	o__Veillonellales-Selenomonadales	f__Veillonellaceae	g__Veillonella	s__Veillonella_unclassified
96ae023ff4655ad6e32a709cc033ef5d	p__Actinobacteriota	c__Actinobacteria	o__Micrococcales	f__Micrococcaceae	g__Micrococcus	s__Micrococcus_unclassified
ff62b39ef37976a6090930dab13ec48e	p__Actinobacteriota	c__Actinobacteria	o__Micrococcales	f__Brevibacteriaceae	g__Brevibacterium	s__Brevibacterium_unclassified
846dec8f0be05fa4998933a666a6cce7	p__Actinobacteriota	c__Actinobacteria	o__Frankiales	f__Frankiales_unclassified	g__Frankiales_unclassified	s__Frankiales_unclassified
784ceb2ace0398334fec3eb3f7a4e4ef	p__Proteobacteria	c__Proteobacteria_unclassified	o__Proteobacteria_unclassified	f__Proteobacteria_unclassified	g__Proteobacteria_unclassified	s__Proteobacteria_unclassified
eb6b1376ec65da0441e69b55ca89b890	p__Actinobacteriota	c__Actinobacteria	o__Micrococcales	f__Micrococcaceae	g__Rothia	s__Rothia_unclassified
52fa96f841c8ccf54092642100c9790b	p__Actinobacteriota	c__Actinobacteria	o__Corynebacteriales	f__Corynebacteriaceae	g__Corynebacterium	s__Corynebacterium_unclassified
edc05f0520bc86402b3c80f777fe1075	p__Proteobacteria	c__Alphaproteobacteria	o__Sphingomonadales	f__Sphingomonadaceae	g__Sphingomonas	s__Sphingomonas_unclassified
2f2ae5839949ed52a4bddb8d15aafed3	p__Proteobacteria	c__Alphaproteobacteria	o__Caulobacterales	f__Caulobacteraceae	g__Caulobacter	s__Caulobacter_sp._NW-2013-Rh15
96a3dc60c0b57f808f868bc6df3e9f58	p__Proteobacteria	c__Alphaproteobacteria	o__Caulobacterales	f__Caulobacteraceae	g__Phenylobacterium	s__uncultured_Phenylobacterium_sp.
261439701806994b1ae802f586e33ab8	p__Proteobacteria	c__Alphaproteobacteria	o__Caulobacterales	f__Caulobacteraceae	g__Caulobacteraceae_unclassified	s__Caulobacteraceae_unclassified
c5b47e30a9bad7a0562d8fa6f7393472	p__Gemmatimonadota	c__Gemmatimonadetes	o__Gemmatimonadales	f__Gemmatimonadaceae	g__Gemmatimonas	s__Gemmatimonas_unclassified
c3819d8a7a0b47c1589ab0a9ffd74ca8	p__Proteobacteria	c__Gammaproteobacteria	o__Burkholderiales	f__Comamonadaceae	g__Delftia	s__Delftia_unclassified
cbf1a68e2973a78e3bfb218d763654f8	p__Patescibacteria	c__Gracilibacteria	o__Gracilibacteria_unclassified	f__Gracilibacteria_unclassified	g__Gracilibacteria_unclassified	s__Gracilibacteria_unclassified
fa18a6ab3b2b9324eb7613ea0be9b0ac	p__Firmicutes	c__Negativicutes	o__Veillonellales-Selenomonadales	f__Selenomonadaceae	g__Selenomonas	s__Selenomonas_unclassified
c67aba3941f24fcd2125e2a695905ada	p__Proteobacteria	c__Betaproteobacteria	o__Betaproteobacteria_unclassified	f__Betaproteobacteria_unclassified	g__Betaproteobacteria_unclassified	s__Betaproteobacteria_unclassified
b75cbbfb3beb35c2cbfeefc8059a853a	p__Firmicutes	c__Clostridia	o__Peptococcales	f__Peptococcaceae	g__Peptococcaceae_unclassified	s__Peptococcaceae_unclassified
f68d9b7a447905f340b84e1f3328bbd4	p__Firmicutes	c__Negativicutes	o__Veillonellales-Selenomonadales	f__Selenomonadaceae	g__Megamonas	s__Megamonas_unclassified
33cd182ca417c1f6a2f2209aec7aa899	p__Actinobacteriota	c__Actinobacteria	o__Micrococcales	f__Bogoriellaceae	g__Georgenia	s__Georgenia_unclassified
c19b805fc08efbefbec543732e9d9297	p__Firmicutes	c__Clostridia	o__Oscillospirales	f__Oscillospiraceae	g__Colidextribacter	s__Colidextribacter_unclassified
30ab64bef09bf2c334293cb5bcee079b	p__Firmicutes	c__Bacilli	o__Bacillales	f__Bacillaceae	g__Virgibacillus	s__uncultured_Virgibacillus_sp.
06ea918b1d6f672a993ad1e3332465fc	p__Proteobacteria	c__Alphaproteobacteria	o__Rhizobiales	f__Bradyrhizobiaceae	g__Bradyrhizobium	s__uncultured_Bradyrhizobium_sp.
558fc33a72ba0f4b6908830b4a0439ca	p__Proteobacteria	c__Alphaproteobacteria	o__Rhizobiales	f__Beijerinckiaceae	g__Bosea	s__Bosea_unclassified
46589f8df06f8feb2160bd803e9278a9	p__Proteobacteria	c__Gammaproteobacteria	o__Xanthomonadales	f__Xanthomonadaceae	g__Xanthomonas	s__Xanthomonas_campestris
8ca0f1209f8afa64241fe44460f78b90	p__Fusobacteriota	c__Fusobacteriia	o__Fusobacteriales	f__Leptotrichiaceae	g__Leptotrichia	s__Leptotrichia_unclassified
9e8c5668c3751345d100394723a47c52	p__Proteobacteria	c__Alphaproteobacteria	o__Sphingomonadales	f__Sphingomonadaceae	g__Sphingomonas	s__Sphingomonas_sp._cf29
9b0b2214c911a48bdae83c0882524037	p__Proteobacteria	c__Alphaproteobacteria	o__SAR11_clade	f__Clade_III	g__Clade_III_unclassified	s__Clade_III_unclassified
fad9427943da041d0cb7880589245f42	p__Actinobacteriota	c__Actinobacteria	o__Actinomycetales	f__Actinomycetaceae	g__Actinomyces	s__Actinomyces_unclassified
4eec4e4e621f54978dea9d87a07d9ba8	p__Proteobacteria	c__Gammaproteobacteria	o__Enterobacterales	f__Pasteurellaceae	g__Actinobacillus	s__Actinobacillus_unclassified
05c3030d73c355501c2c786a00c56488	p__Actinobacteriota	c__Actinobacteria	o__Corynebacteriales	f__Corynebacteriaceae	g__Corynebacterium	s__Corynebacterium_unclassified
3e9b138d7f53dca5a397d27ce106fef2	p__Proteobacteria	c__Gammaproteobacteria	o__Pseudomonadales	f__Pseudomonadaceae	g__Pseudomonas	s__Pseudomonas_sp._S22
15a39e447d4065691fe36e9d284ac037	p__Proteobacteria	c__Alphaproteobacteria	o__Caulobacterales	f__Caulobacteraceae	g__Brevundimonas	s__uncultured_Brevundimonas_sp.
2786a3936afe203732ef84ecfbf42f7b	p__Bacteroidota	c__Bacteroidia	o__Bacteroidales	f__Muribaculaceae	g__Muribaculaceae_unclassified	s__Muribaculaceae_unclassified
462b4685178f641c09c24e963bed100e	p__Proteobacteria	c__Alphaproteobacteria	o__Sphingomonadales	f__Sphingomonadaceae	g__Sphingomonas	s__Sphingomonas_sp._RHLB17
7c2267d5ae6cf7cca8aac050ed4c591e	p__Firmicutes	c__Negativicutes	o__Veillonellales-Selenomonadales	f__Selenomonadaceae	g__Selenomonadaceae_unclassified	s__Selenomonadaceae_unclassified
561641a50704c895089dbaedb5966c5d	p__Proteobacteria	c__Gammaproteobacteria	o__Diplorickettsiales	f__Diplorickettsiaceae	g__Aquicella	s__Aquicella_unclassified
fbe5556d8cdacdb54ac83bc3ee3a0e1a	p__Proteobacteria	c__Gammaproteobacteria	o__Enterobacterales	f__Hafniaceae	g__Hafnia-Obesumbacterium	s__Hafnia-Obesumbacterium_unclassified
ffbc79534737995e2c26b1569e2ba045	p__Actinobacteriota	c__Actinobacteria	o__Micrococcales	f__Micrococcaceae	g__Enteractinococcus	s__Enteractinococcus_unclassified
76a5e398395e76c914f821d27ac1a53f	p__Proteobacteria	c__Proteobacteria_unclassified	o__Proteobacteria_unclassified	f__Proteobacteria_unclassified	g__Proteobacteria_unclassified	s__Proteobacteria_unclassified
4246e1df8215e496fd6c9a609c692034	p__Proteobacteria	c__Alphaproteobacteria	o__Sphingomonadales	f__Sphingomonadaceae	g__Sphingomonas	s__uncultured_Sphingomonas_sp.
5521a59a03a3fb85070cd7f1a42d3119	p__Firmicutes	c__Bacilli	o__Lactobacillales	f__Lactobacillaceae	g__Lactobacillus	s__Lactobacillus_amylovorus
29530b726260bf231084539008e60f6b	p__Bacteroidota	c__Bacteroidia	o__Flavobacteriales	f__Weeksellaceae	g__Bergeyella	s__Bergeyella_unclassified
3b5fe76c0bf67c46b3160f86ed91a360	p__Proteobacteria	c__Alphaproteobacteria	o__Sphingomonadales	f__Sphingomonadaceae	g__Sphingomonas	s__Sphingomonas_unclassified
33db7b189dcfe16b551c393c56f3b5d5	p__Firmicutes	c__Clostridia	o__Lachnospirales	f__Lachnospiraceae	g__Anaerostipes	s__Anaerostipes_unclassified
318504d6268f2d6674aa0d9861c9fbb9	p__Fusobacteriota	c__Fusobacteriia	o__Fusobacteriales	f__Fusobacteriaceae	g__Fusobacterium	s__Fusobacterium_unclassified
fd69650c0bc79a1284e19994416ea772	p__Actinobacteriota	c__Actinobacteriota	o__Micrococcales	f__Intrasporangiaceae	g__Janibacter	s__Janibacter_sp._Ho-13
9325688775b2deb68ba0b0974e915dee	p__Actinobacteriota	c__Actinobacteriota	o__Micromonosporales	f__Micromonosporaceae	g__Actinoplanes	s__uncultured_Actinoplanes_sp.
4988fe38b04697808f8044970e6a38e0	p__Proteobacteria	c__Alphaproteobacteria	o__Sphingomonadales	f__Sphingomonadaceae	g__Sphingomonas	s__Sphingomonas_kaistensis
43a1aea1db28b1025251754be4a96b86	p__Proteobacteria	c__Alphaproteobacteria	o__Sphingomonadales	f__Sphingomonadaceae	g__Sphingomonas	s__Sphingomonas_unclassified
de2dd6bab0748320e249c2dda719ad70	p__Actinobacteriota	c__Acidimicrobiia	o__IMCC26256	f__IMCC26256_unclassified	g__IMCC26256_unclassified	s__IMCC26256_unclassified
ecffe0ab1ced1947ddff50c39638bd19	p__Firmicutes	c__Clostridia	o__Peptostreptococcales-Tissierellales	f__Peptostreptococcaceae	g__Terrisporobacter	s__Terrisporobacter_unclassified
c3fa22120f69cbc3a13378b88e04725a	p__Patescibacteria	c__Saccharimonadia	o__Saccharimonadales	f__Saccharimonadales_unclassified	g__Saccharimonadales_unclassified	s__Saccharimonadales_unclassified
cf40144021086a6c473e047e3812f640	p__Proteobacteria	c__Gammaproteobacteria	o__Burkholderiales	f__Comamonadaceae	g__Paucibacter	s__Paucibacter_unclassified
1097f1596e5dff7c0c9654fb89e55e45	p__Firmicutes	c__Bacilli	o__Exiguobacterales	f__Exiguobacteraceae	g__Exiguobacterium	s__Exiguobacterium_unclassified
7763bc1d7c0b388acc5955e7ac6bce25	p__Firmicutes	c__Clostridia	o__Lachnospirales	f__Lachnospiraceae	g__Lachnospiraceae_NK4A136_group	s__Lachnospiraceae_NK4A136_group_unclassified
8ed34ad7163662a1f344630415d2815c	p__Bacteroidota	c__Bacteroidia	o__Bacteroidales	f__Muribaculaceae	g__Muribaculaceae_unclassified	s__Muribaculaceae_unclassified
14636a087eb5e7c194e317e4446d8af3	p__Firmicutes	c__Bacilli	o__Bacillales	f__Bacillaceae	g__Virgibacillus	s__uncultured_Virgibacillus_sp.
07319059c9c4f0897d309a03aba86521	p__Proteobacteria	c__Gammaproteobacteria	o__Pseudomonadales	f__Pseudomonadaceae	g__Pseudomonas	s__Pseudomonas_syringae
6418af93ea180db13c6fc17974d558c5	p__Proteobacteria	c__Gammaproteobacteria	o__Xanthomonadales	f__Xanthomonadaceae	g__Xanthomonas	s__Xanthomonas_phaseoli
9139fc4258f96020c0bcd38df09e2042	p__Actinobacteriota	c__Actinobacteria	o__Corynebacteriales	f__Dietziaceae	g__Dietzia	s__Dietzia_unclassified
f9132b46d2b86500e050c1c6c53e58a5	p__Actinobacteriota	c__Actinobacteria	o__Propionibacteriales	f__Nocardioidaceae	g__Mumia	s__Mumia_unclassified
6281782293e198d376f926253bbef88b	p__Proteobacteria	c__Alphaproteobacteria	o__Sphingomonadales	f__Sphingomonadaceae	g__Sphingomonas	s__uncultured_Sphingomonas_sp.
77ef366fe9b69bc90ec744e4879958b5	p__Proteobacteria	c__Gammaproteobacteria	o__Enterobacterales	f__Enterobacteriaceae	g__Citrobacter	s__uncultured_Citrobacter_sp.
4d74ad2edd024c669659c4d098302808	p__Fusobacteriota	c__Fusobacteriia	o__Fusobacteriales	f__Leptotrichiaceae	g__Leptotrichia	s__Leptotrichia_unclassified
7beb4de294115c059e237a4785095aec	p__Firmicutes	c__Negativicutes	o__Veillonellales-Selenomonadales	f__Veillonellaceae	g__Veillonella	s__Veillonella_unclassified
569ae6e38a27aec08a0934f22784dbc3	p__Bacteroidota	c__Bacteroidia	o__Bacteroidales	f__Muribaculaceae	g__Muribaculum	s__Muribaculum_sp.
0cb2206606258c133b75e1b4e507c66f	p__Proteobacteria	c__Gammaproteobacteria	o__Enterobacterales	f__Pasteurellaceae	g__Haemophilus	s__Haemophilus_unclassified
1a379480556fdd1cb193ae0a3cfc406a	p__Firmicutes	c__Clostridia	o__Clostridiales	f__Clostridiaceae	g__Clostridium_sensu_stricto_1	s__Clostridium_sensu_stricto_1_unclassified
c230fc6fb00472f0639b06234f7044eb	p__Proteobacteria	c__Gammaproteobacteria	o__Xanthomonadales	f__Xanthomonadaceae	g__Pseudoxanthomonas	s__Pseudoxanthomonas_mexicana
9878da55559f6cdd07000a64687ea926	p__Proteobacteria	c__Alphaproteobacteria	o__Sphingomonadales	f__Sphingomonadaceae	g__Sphingomonas	s__uncultured_Sphingomonas_sp.
1b0cd6861e2d4638a143e3c668b0715c	p__Firmicutes	c__Clostridia	o__Monoglobales	f__Monoglobaceae	g__Monoglobus	s__Monoglobus_unclassified
53f9b14918b900e25dbf36f3c31f4392	p__Firmicutes	c__Bacilli	o__Bacillales	f__Bacillaceae	g__Virgibacillus	s__uncultured_Virgibacillus_sp.
c6d08deb2336e3effb2e08bf9d2317b8	p__Proteobacteria	c__Alphaproteobacteria	o__Caulobacterales	f__Hyphomonadaceae	g__Hirschia	s__Hirschia_unclassified
b65f0ae345495616c4355153b37a9695	p__Actinobacteriota	c__Coriobacteriia	o__Coriobacteriales	f__Coriobacteriaceae	g__Collinsella	s__uncultured_Collinsella_sp.
1ff70fbddf3ccd7c16a5fe7124baa271	p__Bacteroidota	c__Bacteroidia	o__Bacteroidales	f__Rikenellaceae	g__Alistipes	s__uncultured_Alistipes_sp.
7ed94e5cd4c92fb2e02eee664afe5ec3	p__Firmicutes	c__Bacilli	o__Lactobacillales	f__Lactobacillaceae	g__Weissella	s__Weissella_unclassified
9547eded6a2405f4bd60ea184b416019	p__Firmicutes	c__Bacilli	o__Bacillales	f__Bacillaceae	g__Anoxybacillus	s__Anoxybacillus_unclassified
ab2503f5f3595a72dc11ae12c248eca4	p__Bacteroidota	c__Bacteroidia	o__Bacteroidales	f__Prevotellaceae	g__Prevotella	s__Prevotella_pallens
0b123f6b6147ecfffd99f570eea7e34c	p__Actinobacteriota	c__Actinobacteria	o__Corynebacteriales	f__Nocardiaceae	g__Gordonia	s__Gordonia_unclassified
2c712185aa1393c5337effc878d40775	p__Firmicutes	c__Clostridia	o__Clostridiales	f__Clostridiales_unclassified	g__Clostridiales_unclassified	s__Clostridiales_unclassified
8a059a6e53bc685f1516faf523672ebe	p__Firmicutes	c__Clostridia	o__Oscillospirales	f__Butyricicoccaceae	g__Butyricicoccus	s__Butyricicoccus_unclassified
a340a25d6c1628f78f4c799e4958be93	p__Firmicutes	c__Clostridia	o__Lachnospirales	f__Lachnospiraceae	g__Lachnospiraceae_NK4A136_group	s__Lachnospiraceae_NK4A136_group_unclassified
957a9682f21bf134277306aa6411f8b7	p__Firmicutes	c__Clostridia	o__Clostridiales	f__Lachnospiraceae	g__Lachnospiraceae_unclassified	s__Lachnospiraceae_unclassified
51e84154fd0d0d1f0d285480b8d76f51	p__Proteobacteria	c__Gammaproteobacteria	o__Burkholderiales	f__Neisseriaceae	g__Neisseriaceae_unclassified	s__Neisseriaceae_unclassified
188d1addd84115cd628b2fdb69452d47	p__Actinobacteriota	c__Thermoleophilia	o__Solirubrobacterales	f__67-14	g__67-14_unclassified	s__67-14_unclassified
55bed2ed1a4a208294fe6653eed0f3c9	p__Proteobacteria	c__Alphaproteobacteria	o__Rhodobacterales	f__Rhodobacteraceae	g__Roseobacter	s__Roseobacter_sp._D4024
2dfd480cb62a5f363bcab33e0d6a610f	p__Proteobacteria	c__Alphaproteobacteria	o__Sphingomonadales	f__Sphingomonadaceae	g__Sphingomonas	s__Sphingomonas_ginsenosidimutans
d736014447dab67a18d1e1e832cb2ce5	p__Chloroflexi	c__Chloroflexia	o__Thermomicrobiales	f__JG30-KF-CM45	g__JG30-KF-CM45_unclassified	s__JG30-KF-CM45_unclassified
5d4aebd44e7b8c8f4cbe3d7e9ec21cd2	p__Proteobacteria	c__Gammaproteobacteria	o__Pseudomonadales	f__Halomonadaceae	g__Halomonas	s__Halomonas_unclassified
10a780df459df33f1c67b1e4b9388d70	p__Proteobacteria	c__Alphaproteobacteria	o__Rhizobiales	f__Beijerinckiaceae	g__Bosea	s__Bosea_unclassified
6f9fa3883674086f79741c1f3db3a45a	p__Actinobacteriota	c__Actinobacteriota	o__Micrococcales	f__Micrococcaceae	g__Citricoccus	s__Citricoccus_sp._KGN4
56ff9a68358a7384dd9f598cf7bd53f6	p__Proteobacteria	c__Gammaproteobacteria	o__Enterobacterales	f__Pasteurellaceae	g__Haemophilus	s__Haemophilus_unclassified
d2ffbb435fc901add7ff8ae5d5c51b2b	p__Bacteroidota	c__Bacteroidia	o__Bacteroidales	f__Muribaculaceae	g__Muribaculum	s__Muribaculum_sp.
47541ea2a2ff9b0d0930ad6df4298288	p__Proteobacteria	c__Gammaproteobacteria	o__Enterobacterales	f__Erwiniaceae	g__Pantoea	s__Pantoea_eucalypti
1b1cc07c10f908d0b97142b8445a9469	p__Firmicutes	c__Clostridia	o__Peptostreptococcales-Tissierellales	f__Family_XI	g__Finegoldia	s__Finegoldia_unclassified
b7563644fdabedd89b31cac9c326f9f7	p__Firmicutes	c__Clostridia	o__Lachnospirales	f__Lachnospiraceae	g__Lachnospiraceae_NK4A136_group	s__Lachnospiraceae_NK4A136_group_unclassified
616bfc7894e28436062a87b86a9cb947	p__Desulfobacterota	c__Desulfovibrionia	o__Desulfovibrionales	f__Desulfovibrionaceae	g__Desulfovibrio	s__Desulfovibrio_unclassified
69f526dbc46dd257fe3eb1e0144d9cbd	p__Proteobacteria	c__Alphaproteobacteria	o__Sphingomonadales	f__Sphingomonadaceae	g__Sphingomonas	s__Sphingomonas_adhaesiva
77323b761e2fa8c269b4be0d8a5d63a6	p__Firmicutes	c__Bacilli	o__Staphylococcales	f__Staphylococcaceae	g__Staphylococcus	s__Staphylococcus_unclassified
45d79378119df07bf803a70ed76b3926	p__Proteobacteria	c__Gammaproteobacteria	o__Enterobacterales	f__Erwiniaceae	g__Pantoea	s__Pantoea_sp._Sc1
4fefdf9ff04ca4b388ca02c6930d5531	p__Proteobacteria	c__Gammaproteobacteria	o__Burkholderiales	f__Oxalobacteraceae	g__Herbaspirillum	s__Herbaspirillum_unclassified
a9031073e76617820ec5a3771dbd6883	p__Proteobacteria	c__Gammaproteobacteria	o__Burkholderiales	f__Oxalobacteraceae	g__Herminiimonas	s__Herminiimonas_unclassified
05441919ec70f83a9cc1c747d36d3edf	p__Firmicutes	c__Bacilli	o__Lactobacillales	f__Streptococcaceae	g__Lactococcus	s__Lactococcus_garvieae
a80a01f499abab50386eedd03e28b3fb	p__Firmicutes	c__Negativicutes	o__Veillonellales-Selenomonadales	f__Selenomonadaceae	g__Selenomonas	s__Selenomonas_unclassified
af77baff8a86a9ebf52ba1cbc534ab54	p__Proteobacteria	c__Gammaproteobacteria	o__Pseudomonadales	f__Moraxellaceae	g__Acinetobacter	s__Acinetobacter_sp.
efcc448b868e313bbf2e290a11d0840d	p__Actinobacteriota	c__Actinobacteria	o__Kineosporiales	f__Kineosporiaceae	g__Quadrisphaera	s__Quadrisphaera_unclassified
57f47f149d470dd54aa202ff6e33eb05	p__Firmicutes	c__Negativicutes	o__Veillonellales-Selenomonadales	f__Selenomonadaceae	g__Centipeda	s__Centipeda_unclassified
6fafb0d7c59bc9a3fbc298f61a18070b	p__Bacteroidota	c__Bacteroidia	o__Flavobacteriales	f__Weeksellaceae	g__Chryseobacterium	s__Chryseobacterium_unclassified
7e9ba6e072903882be4fc0dd81e72de9	p__Proteobacteria	c__Gammaproteobacteria	o__Enterobacterales	f__Vibrionaceae	g__Vibrio	s__Vibrio_unclassified
692ef3111a5143c64d5ec9d26603cc5a	p__Proteobacteria	c__Gammaproteobacteria	o__Burkholderiales	f__Burkholderiaceae	g__Burkholderia-Caballeronia-Paraburkholderia	s__Burkholderia-Caballeronia-Paraburkholderia_unclassified
982aa22b57505146f9234502a9b24bb9	p__Actinobacteriota	c__Actinobacteria	o__Micrococcales	f__Micrococcaceae	g__Rothia	s__Rothia_unclassified
577d41394001510f86e1aa785dd809d3	p__Proteobacteria	c__Alphaproteobacteria	o__Rhizobiales	f__Rhizobiaceae	g__Ensifer	s__Ensifer_adhaerens
817d5c3acc09e367a9cea5ea23b2af13	p__Proteobacteria	c__Alphaproteobacteria	o__Sphingomonadales	f__Sphingomonadaceae	g__Sphingomonas	s__Sphingomonas_pituitosa
069acbc68e3d35ee5a201cb103548390	p__Proteobacteria	c__Alphaproteobacteria	o__Sphingomonadales	f__Sphingomonadaceae	g__Sphingomonas	s__Sphingomonas_unclassified
32306500258b5f29724b4fa5c422367c	p__Firmicutes	c__Bacilli	o__Lactobacillales	f__Lactobacillaceae	g__Limosilactobacillus	s__Limosilactobacillus_unclassified
06aa1652176be0d4bf38768aaa7e2f1d	p__Firmicutes	c__Bacilli	o__Lactobacillales	f__Lactobacillaceae	g__Leuconostoc	s__Leuconostoc_unclassified
84b7d0e0e1688e98cf0c30da977a5e41	p__Patescibacteria	c__Saccharimonadia	o__Saccharimonadales	f__Saccharimonadaceae	g__TM7x	s__TM7x_unclassified
12c284c8e54b0b076d5552e52c1d13a7	p__Firmicutes	c__Bacilli	o__Lactobacillales	f__Streptococcaceae	g__Lactococcus	s__Lactococcus_unclassified
86030b5665baa5eb734fef2cd482d485	p__Proteobacteria	c__Gammaproteobacteria	o__Enterobacterales	f__Enterobacteriaceae	g__Enterobacter	s__Enterobacter_sp._UIWRF0988
6b1ad053f06aa492e8c05e03da5048c4	p__Proteobacteria	c__Alphaproteobacteria	o__Sphingomonadales	f__Sphingomonadaceae	g__Sphingomonas	s__Sphingomonas_unclassified
9991030520fcf8ad16fda244f5d0c039	p__Bacteroidota	c__Bacteroidia	o__Bacteroidales	f__Muribaculaceae	g__Muribaculum	s__Muribaculum_sp.
5dab324d2d1afa9bcb004ab4ffe31086	p__Bacteroidota	c__Bacteroidia	o__Flavobacteriales	f__Weeksellaceae	g__Cloacibacterium	s__Cloacibacterium_unclassified
e6283fc829987e2d3758caffc72f11c6	p__Bacteroidota	c__Bacteroidia	o__Sphingobacteriales	f__Lentimicrobiaceae	g__Lentimicrobium	s__Lentimicrobium_unclassified
f2b1bc799c6b0933ef9d7e8dc8061d7d	p__Proteobacteria	c__Gammaproteobacteria	o__Burkholderiales	f__Oxalobacteraceae	g__Herminiimonas	s__Herminiimonas_unclassified
14c1d1ba955ad78a8d1364fc0650ec1b	p__Actinobacteriota	c__Actinobacteria	o__Corynebacteriales	f__Corynebacteriaceae	g__Lawsonella	s__Lawsonella_unclassified
637b389a6fb2ebd221c9f6152182418c	p__Firmicutes	c__Bacilli	o__Thermoactinomycetales	f__Thermoactinomycetaceae	g__Kroppenstedtia	s__Kroppenstedtia_unclassified
39f277db620cae591734ddf83fcb92a7	p__Actinobacteriota	c__Actinobacteria	o__Micrococcales	f__Dermabacteraceae	g__Brachybacterium	s__Brachybacterium_unclassified
8b1b44ce298d1096a92f1cd560e00d88	p__Firmicutes	c__Clostridia	o__Oscillospirales	f__Eubacterium]_coprostanoligenes_group	g__Eubacterium]_coprostanoligenes_group_unclassified	s__Eubacterium]_coprostanoligenes_group_unclassified
0a409ddab88177c3d06fbacfded69c26	p__Proteobacteria	c__Alphaproteobacteria	o__Alphaproteobacteria_unclassified	f__Alphaproteobacteria_unclassified	g__Alphaproteobacteria_unclassified	s__Alphaproteobacteria_unclassified
dfbc5a897102ae09df8a3362d56db38e	p__Firmicutes	c__Bacilli	o__Lactobacillales	f__Lactobacillaceae	g__Lactobacillus	s__Lactobacillus_crispatus
7fc405e31d7bd767c1a10f645822934a	p__Proteobacteria	c__Gammaproteobacteria	o__Aeromonadales	f__Aeromonadaceae	g__Aeromonas	s__Aeromonas_sp._VKM_B-2261
9f2a7f076bf692cd110a334accc8703c	p__Proteobacteria	c__Gammaproteobacteria	o__Pseudomonadales	f__Moraxellaceae	g__Acinetobacter	s__Acinetobacter_sp._DSP11
f24b6067df7be82f04ad1921ad6330a2	p__Firmicutes	c__Negativicutes	o__Veillonellales-Selenomonadales	f__Veillonellaceae	g__Negativicoccus	s__Negativicoccus_unclassified
c5b123ba02533226447f54dc56345c59	p__Proteobacteria	c__Gammaproteobacteria	o__Enterobacterales	f__Hafniaceae	g__Hafnia-Obesumbacterium	s__Hafnia-Obesumbacterium_unclassified
15a9ecafd30e9a8d61efe135cdefe54c	p__Proteobacteria	c__Alphaproteobacteria	o__Rhizobiales	f__Rhizobiaceae	g__Mesorhizobium	s__Mesorhizobium_unclassified
a5484685b1136a5f4cffe68fbc6340de	p__Actinobacteriota	c__Actinobacteria	o__Frankiales	f__Geodermatophilaceae	g__Modestobacter	s__Modestobacter_unclassified
b0550ec5f1ce528a211248197a2068f9	p__Spirochaetota	c__Spirochaetia	o__Spirochaetales	f__Spirochaetaceae	g__Treponema	s__Treponema_sp._oral_taxon_G48
2d8382265a1dcf43e7c06f540a92a0bc	p__Bacteroidota	c__Bacteroidia	o__Bacteroidales	f__Muribaculaceae	g__Muribaculaceae_unclassified	s__Muribaculaceae_unclassified
29596c82395bf225cafaef63eab43431	p__Proteobacteria	c__Alphaproteobacteria	o__Sphingomonadales	f__Sphingomonadaceae	g__Sphingomonas	s__uncultured_Sphingomonas_sp.
91eadffc47a7950a37aae47e5e289b92	p__Proteobacteria	c__Gammaproteobacteria	o__Burkholderiales	f__Neisseriaceae	g__Neisseria	s__Neisseria_unclassified
353f067dd836dc06762637d51ca68e2f	p__Firmicutes	c__Bacilli	o__Lactobacillales	f__Lactobacillaceae	g__Limosilactobacillus	s__Limosilactobacillus_unclassified
3876207928742711d18645217094065b	p__Proteobacteria	c__Gammaproteobacteria	o__Pseudomonadales	f__Moraxellaceae	g__Acinetobacter	s__Acinetobacter_calcoaceticus
ea0b2622d0c0b0f6e8f2469dc140ab95	p__Bacteroidota	c__Bacteroidia	o__Bacteroidales	f__Muribaculaceae	g__Muribaculum	s__Muribaculum_intestinale
4c29c5157ea0e717ac470799adf2c185	p__Actinobacteriota	c__Actinobacteriota	o__Micrococcales	f__Promicromonosporaceae	g__Krasilnikoviella	s__Krasilnikoviella_muralis
8f6aef7e56edea780ce01376899d1a1e	p__Firmicutes	c__Bacilli	o__Exiguobacterales	f__Exiguobacteraceae	g__Exiguobacterium	s__Exiguobacterium_unclassified
443ea983d9c0f81eb9aa5945878dedde	p__Bacteroidota	c__Bacteroidia	o__Bacteroidales	f__Muribaculaceae	g__Muribaculaceae_unclassified	s__Muribaculaceae_unclassified
6e7ad278b80dd00fbdf5551b561c14c1	p__Proteobacteria	c__Gammaproteobacteria	o__Burkholderiales	f__Oxalobacteraceae	g__Massilia	s__Massilia_unclassified
19833fb2353c5b2d566e736d73594a98	p__Proteobacteria	c__Gammaproteobacteria	o__Burkholderiales	f__Neisseriaceae	g__Neisseria	s__Neisseria_unclassified
2822ee23292cdfa54f73b7bf27613c95	p__Actinobacteriota	c__Actinobacteria	o__Corynebacteriales	f__Mycobacteriaceae	g__Mycobacterium	s__Mycobacterium_unclassified
58225734163209910fc7df83bd14263e	p__Firmicutes	c__Clostridia	o__Oscillospirales	f__Ruminococcaceae	g__Faecalibacterium	s__Faecalibacterium_unclassified
af7dac7608a3d3a3d80e26ccd2d77f1d	p__Firmicutes	c__Clostridia	o__Lachnospirales	f__Lachnospiraceae	g__Blautia	s__Blautia_unclassified
b3152d72636573ebd1c5828593045264	p__Bacteroidota	c__Bacteroidia	o__Bacteroidales	f__Prevotellaceae	g__Prevotella_7	s__Prevotella_7_unclassified
04d34c2af12c10d8dd3cc067e23f8863	p__Firmicutes	c__Clostridia	o__Oscillospirales	f__Ruminococcaceae	g__Faecalibacterium	s__Faecalibacterium_unclassified
5d304cca9508235dae08e68626f35840	p__Actinobacteriota	c__Actinobacteria	o__Bifidobacteriales	f__Bifidobacteriaceae	g__Bifidobacterium	s__Bifidobacterium_unclassified
b743dea0574f8088dc51a8d7604207d5	p__Firmicutes	c__Bacilli	o__Lactobacillales	f__Lactobacillaceae	g__Lactobacillus	s__Lactobacillus_crispatus
15b227fed7cc856a40f48392b137bbfb	p__Proteobacteria	c__Gammaproteobacteria	o__Enterobacterales	f__Erwiniaceae	g__Erwinia	s__Erwinia_sp._J86
69cd254bed42312c5c3dc70605560cca	p__Proteobacteria	c__Alphaproteobacteria	o__Rhodobacterales	f__Rhodobacteraceae	g__Rubellimicrobium	s__Rubellimicrobium_roseum
ead914e9b262c53574361f10ded0ed72	p__Firmicutes	c__Clostridia	o__Clostridia_UCG-014	f__Clostridia_UCG-014_unclassified	g__Clostridia_UCG-014_unclassified	s__Clostridia_UCG-014_unclassified
0f14f64b9098a1384fd0eaec30dd6d3e	p__Proteobacteria	c__Alphaproteobacteria	o__Sphingomonadales	f__Sphingomonadaceae	g__Sphingomonas	s__Sphingomonas_unclassified
234a0628f3745c676a71d2a72cff153a	p__Actinobacteriota	c__Actinobacteria	o__Actinomycetales	f__Actinomycetaceae	g__Actinomyces	s__Actinomyces_unclassified
a33b24b69337f1570bec438218347bc4	p__Actinobacteriota	c__Actinobacteriota	o__Micrococcales	f__Microbacteriaceae	g__Humibacter	s__Humibacter_sp._Po15c
a2860598f7a7433e10226aaa211f2707	p__Firmicutes	c__Clostridia	o__Lachnospirales	f__Lachnospiraceae	g__Lachnospiraceae_NK4A136_group	s__Lachnospiraceae_NK4A136_group_unclassified
6274d94b8b6c9d7a77d2ee7ab0f6d716	p__Proteobacteria	c__Alphaproteobacteria	o__Caulobacterales	f__Caulobacteraceae	g__Brevundimonas	s__Brevundimonas_unclassified
cb8c9f26557ba1a08e474254cdd09d9d	p__Proteobacteria	c__Alphaproteobacteria	o__Rhizobiales	f__Rhizobiaceae	g__Shinella	s__Shinella_sp._S37
91988f173b66f281abd43600ca174b8d	p__Proteobacteria	c__Alphaproteobacteria	o__Sphingomonadales	f__Sphingomonadaceae	g__Sphingomonas	s__Sphingomonas_sp._GP0502
56aa91b83f97f0e967295d3f17554ed5	p__Proteobacteria	c__Gammaproteobacteria	o__Enterobacterales	f__Enterobacteriaceae	g__Klebsiella	s__Klebsiella_pneumoniae
eeeb0ff1b957ee1a8a9a542c7a3ec6d3	p__Deinococcota	c__Deinococci	o__Deinococcales	f__Deinococcaceae	g__Deinococcus	s__Deinococcus_unclassified
3cb18c4dcb2a022bc8409f7726f721cb	p__Proteobacteria	c__Alphaproteobacteria	o__Rhizobiales	f__Beijerinckiaceae	g__Bosea	s__Bosea_unclassified
b7eab4529c712882083c6a72979156f5	p__Firmicutes	c__Bacilli	o__Bacillales	f__Bacillaceae	g__Bacillus	s__Bacillus_infantis
d837f828d4c9e0f9d6d4240f67da906f	p__Bacteroidota	c__Bacteroidia	o__Bacteroidales	f__Prevotellaceae	g__Prevotella_7	s__Prevotella_7_unclassified
03d5427edce90a338a366e6dd6a2d946	p__Proteobacteria	c__Betaproteobacteria	o__Burkholderiales	f__Burkholderiales_unclassified	g__Burkholderiales_unclassified	s__Burkholderiales_unclassified
70c9a81e7a2532487a393c13841f3b7e	p__Proteobacteria	c__Alphaproteobacteria	o__Rhizobiales	f__Rhizobiales_Incertae_Sedis	g__Phreatobacter	s__Phreatobacter_unclassified
3e8b1e820f797d78a6eb2ec4c0f09f5d	p__Proteobacteria	c__Alphaproteobacteria	o__Rhodobacterales	f__Rhodobacteraceae	g__Paracoccus	s__uncultured_Paracoccus_sp.
6e1c5eebb83f3a71238884620c094fd9	p__Cyanobacteria	c__Cyanobacteriia	o__Cyanobacteriales	f__Chroococcidiopsaceae	g__Chroococcidiopsis_SAG_2023	s__Chroococcidiopsis_SAG_2023_unclassified
b44cb0aad2030051b80204fe70c3cb50	p__Proteobacteria	c__Gammaproteobacteria	o__Pseudomonadales	f__Moraxellaceae	g__Enhydrobacter	s__Enhydrobacter_unclassified
162d380468428be715f6403345eaa137	p__Firmicutes	c__Bacilli	o__Staphylococcales	f__Staphylococcaceae	g__Staphylococcus	s__Staphylococcus_unclassified
5d563ec4c4bf8b5b2b025a74e2124971	p__unclassified	c__unclassified	o__unclassified	f__unclassified	g__unclassified	s__unclassified
ca3c8356f9b1815927caba46ffd13063	p__Bacteroidota	c__Bacteroidia	o__Bacteroidales	f__Rikenellaceae	g__Rikenellaceae_RC9_gut_group	s__Rikenellaceae_RC9_gut_group_unclassified
2d26a6ea0d9c954010dc13566358296a	p__Bacteroidota	c__Bacteroidia	o__Bacteroidales	f__Muribaculaceae	g__Muribaculaceae_unclassified	s__Muribaculaceae_unclassified
3f8dacedf21e2f6871c228ef1b81050a	p__Proteobacteria	c__Alphaproteobacteria	o__Rhodobacterales	f__Rhodobacteraceae	g__Rubellimicrobium	s__uncultured_Rubellimicrobium_sp.
01e4c15d4bfc4232e741f9d3b58f9286	p__Firmicutes	c__Bacilli	o__Lactobacillales	f__Lactobacillaceae	g__Limosilactobacillus	s__Limosilactobacillus_unclassified
994d6bb787282e16ab078f43fb5e077d	p__Firmicutes	c__Clostridia	o__Peptostreptococcales-Tissierellales	f__Family_XI	g__Parvimonas	s__Parvimonas_unclassified
31870b3b5326b75e7647b8efad7b7a5c	p__Firmicutes	c__Clostridia	o__Clostridiales	f__Clostridiales_unclassified	g__Clostridiales_unclassified	s__Clostridiales_unclassified
3dae398c91fe11ded768a553670f7841	p__Proteobacteria	c__Alphaproteobacteria	o__Caulobacterales	f__Caulobacteraceae	g__Phenylobacterium	s__Phenylobacterium_sp._P-28
2fc9a71072a040b5941ef167f472e50f	p__Proteobacteria	c__Gammaproteobacteria	o__Pseudomonadales	f__Moraxellaceae	g__Psychrobacter	s__Psychrobacter_faecalis
81ab46e8a6b13a870b443bc566c5b472	p__Bacteroidota	c__Bacteroidia	o__Bacteroidales	f__Porphyromonadaceae	g__Porphyromonas	s__uncultured_Porphyromonas_sp.
474d8bfbde53128b94cb9daaa6d8fcca	p__Proteobacteria	c__Alphaproteobacteria	o__Rhodobacterales	f__Rhodobacteraceae	g__Paracoccus	s__Paracoccus_unclassified
5bfa7464bcfb33edb2c49dfdd5a79158	p__Proteobacteria	c__Alphaproteobacteria	o__Caulobacterales	f__Caulobacteraceae	g__Brevundimonas	s__Brevundimonas_nasdae
b31ea03f6f44c2ce2b8f44e9964106a5	p__Proteobacteria	c__Alphaproteobacteria	o__Sphingomonadales	f__Sphingomonadaceae	g__Sphingomonas	s__Sphingomonas_unclassified
b973d615ca647786944bc3fef8825389	p__Bdellovibrionota	c__Bdellovibrionia	o__Bacteriovoracales	f__Bacteriovoracaceae	g__Bacteriovorax	s__Bacteriovorax_unclassified
c8ac8fa0eb6099cefe7f71c44d968c66	p__Actinobacteriota	c__Actinobacteria	o__Actinomycetales	f__Actinomycetaceae	g__Actinomyces	s__Actinomyces_unclassified
a373d7bae015c12ce145a54872026fcb	p__Firmicutes	c__Bacilli	o__Lactobacillales	f__Streptococcaceae	g__Streptococcus	s__Streptococcus_lactarius
b19d6d3e18f3224919f40ad1e4cc97c3	p__Proteobacteria	c__Alphaproteobacteria	o__Sphingomonadales	f__Sphingomonadaceae	g__MN_122.2a	s__MN_122.2a_unclassified
f27aa987d85bb2adc1a28169d06c4f67	p__Proteobacteria	c__Gammaproteobacteria	o__Enterobacterales	f__Erwiniaceae	g__Pantoea	s__Pantoea_agglomerans
b220e785281df9803a19981cbe3005d6	p__Proteobacteria	c__Gammaproteobacteria	o__Burkholderiales	f__Oxalobacteraceae	g__Herminiimonas	s__Herminiimonas_unclassified
a1daa88ea8ec041dab19de11b5dfd153	p__Proteobacteria	c__Alphaproteobacteria	o__Sphingomonadales	f__Sphingomonadaceae	g__Sphingomonas	s__Sphingomonas_roseiflava
267a13bf181c7540604f0fe4bcc96b4f	p__Proteobacteria	c__Alphaproteobacteria	o__Caulobacterales	f__Caulobacteraceae	g__Caulobacter	s__Caulobacter_sp._NW-2013-Rh15
56718775a6833f31a300c291d580bdca	p__Proteobacteria	c__Gammaproteobacteria	o__Enterobacterales	f__Hafniaceae	g__Hafnia-Obesumbacterium	s__Hafnia-Obesumbacterium_unclassified
5a8640b6a7f6e54162aff1aadadec4b5	p__Proteobacteria	c__Gammaproteobacteria	o__Xanthomonadales	f__Xanthomonadaceae	g__Xanthomonas	s__Xanthomonas_sp.
31726a2e46eb4d8802d132eedb5b74b9	p__Firmicutes	c__Bacilli	o__Lactobacillales	f__Lactobacillaceae	g__Limosilactobacillus	s__Limosilactobacillus_unclassified
29a518c9bfb9bbd9daa56566d5277e62	p__Proteobacteria	c__Gammaproteobacteria	o__Burkholderiales	f__Oxalobacteraceae	g__Herminiimonas	s__Herminiimonas_unclassified
f774264bf89082c44d7e0d0dee9eecc2	p__Bacteroidota	c__Bacteroidia	o__Bacteroidales	f__Muribaculaceae	g__Muribaculaceae_unclassified	s__Muribaculaceae_unclassified
17360de5fec8210bce3538add07870ac	p__Proteobacteria	c__Gammaproteobacteria	o__Pseudomonadales	f__Moraxellaceae	g__Acinetobacter	s__uncultured_Acinetobacter_sp.
c54b82f03602dad5fa67d7a9926740b7	p__Firmicutes	c__Clostridia	o__Clostridiales	f__Lachnospiraceae	g__Tyzzerella	s__Tyzzerella_sp.
c81ccf48545e72d6c87df5366c9ab0c9	p__Proteobacteria	c__Alphaproteobacteria	o__Sphingomonadales	f__Sphingomonadaceae	g__Sphingomonas	s__Sphingomonas_melonis
5e09343b7991a4bb11a5cffbf6120cbd	p__Bacteroidota	c__Bacteroidia	o__Bacteroidales	f__Rikenellaceae	g__Alistipes	s__Alistipes_unclassified
c9f5a218bcf1e1d81a2893dee34615f4	p__Proteobacteria	c__Gammaproteobacteria	o__Burkholderiales	f__Comamonadaceae	g__Ramlibacter	s__Ramlibacter_unclassified
ce8bd2eafa8dd2308a609f9ebf27b9ae	p__Bacteroidota	c__Bacteroidia	o__Cytophagales	f__Hymenobacteraceae	g__Hymenobacter	s__Hymenobacter_unclassified
7d19581ba97c69bc07cc57472fb1e35b	p__Firmicutes	c__Negativicutes	o__Veillonellales-Selenomonadales	f__Veillonellaceae	g__Veillonella	s__Veillonella_unclassified
65cb09f6d2989ddcb19b6ea2e7073468	p__Firmicutes	c__Firmicutes_unclassified	o__Firmicutes_unclassified	f__Firmicutes_unclassified	g__Firmicutes_unclassified	s__Firmicutes_unclassified
0f37501d3330a283e08a0e08c3f59217	p__Bacteroidota	c__Bacteroidia	o__Bacteroidales	f__Prevotellaceae	g__Alloprevotella	s__Alloprevotella_tannerae
0b0d8509cc1734bcd2913d824a30373b	p__Firmicutes	c__Clostridia	o__Lachnospirales	f__Lachnospiraceae	g__Catonella	s__Catonella_unclassified
2d669007eebead7ac77880e46f9a1329	p__Firmicutes	c__Bacilli	o__Lactobacillales	f__Aerococcaceae	g__Facklamia	s__Facklamia_sp._KO_PS21
c142bfa575cb35e6c9dbc58d94335c72	p__Proteobacteria	c__Alphaproteobacteria	o__Rhizobiales	f__Rhizobiaceae	g__Allorhizobium-Neorhizobium-Pararhizobium-Rhizobium	s__Allorhizobium-Neorhizobium-Pararhizobium-Rhizobium_unclassified
33a0e911ea190692e5e60a94f4ed9408	p__Proteobacteria	c__Alphaproteobacteria	o__Caulobacterales	f__Caulobacteraceae	g__Brevundimonas	s__Brevundimonas_nasdae
3b1842a5cc7e28988b0d33a5b36be382	p__Firmicutes	c__Bacilli	o__Bacillales	f__Planococcaceae	g__Planomicrobium	s__Planomicrobium_okeanokoites
94a251ce1fdab276a6fcd17f0fcf0ae4	p__Proteobacteria	c__Gammaproteobacteria	o__Enterobacterales	f__Hafniaceae	g__Hafnia-Obesumbacterium	s__Hafnia-Obesumbacterium_unclassified
249dbb164cb0b711b9a8e577b1493249	p__Actinobacteriota	c__Actinobacteria	o__Actinomycetales	f__Actinomycetaceae	g__Actinomyces	s__Actinomyces_unclassified
0c4015b4ba65b376b567db608ad41aee	p__Proteobacteria	c__Gammaproteobacteria	o__Pseudomonadales	f__Pseudomonadaceae	g__Pseudomonas	s__Pseudomonas_rhizosphaerae
d81d2e7a5ae571c0d2ff268920fd54ae	p__Proteobacteria	c__Betaproteobacteria	o__Burkholderiales	f__Burkholderiales_unclassified	g__Burkholderiales_unclassified	s__Burkholderiales_unclassified
daf212ee9937c6471433e44a230f5e1b	p__Proteobacteria	c__Alphaproteobacteria	o__Sphingomonadales	f__Erythrobacteraceae	g__Erythromicrobium	s__Erythromicrobium_sp._BF8
97d1e195bc05eda9ace0317907795019	p__Bacteroidota	c__Bacteroidia	o__Bacteroidales	f__Prevotellaceae	g__Prevotellaceae_UCG-001	s__Prevotellaceae_UCG-001_unclassified
982484e1664bf2613b8f41233126ffef	p__Proteobacteria	c__Betaproteobacteria	o__Burkholderiales	f__Comamonadaceae	g__Acidovorax	s__Acidovorax_oryzae
6282b7d0a8277913470bd5e248282dd5	p__Proteobacteria	c__Alphaproteobacteria	o__Rhizobiales	f__Beijerinckiaceae	g__Methylobacterium-Methylorubrum	s__Methylobacterium-Methylorubrum_unclassified
f21f465d603f587061075cd2c51e0bde	p__Bacteroidota	c__Bacteroidia	o__Bacteroidales	f__Muribaculaceae	g__Muribaculaceae_unclassified	s__Muribaculaceae_unclassified
5decf71315e1475a37940123514fb75f	p__Firmicutes	c__Bacilli	o__Bacillales	f__Bacillaceae	g__Oceanobacillus	s__uncultured_Oceanobacillus_sp.
79aee59329ceaf2aad9a918362081e40	p__Proteobacteria	c__Alphaproteobacteria	o__Rhizobiales	f__Beijerinckiaceae	g__Methylobacterium-Methylorubrum	s__Methylobacterium-Methylorubrum_unclassified
e5b198502cdd6b3ab14c859c11a8f2e3	p__Proteobacteria	c__Gammaproteobacteria	o__Enterobacterales	f__Vibrionaceae	g__Vibrio	s__Vibrio_unclassified
d5fdbb2924288ee9a63a8e2ef02b3d3b	p__Patescibacteria	c__Saccharimonadia	o__Saccharimonadales	f__Saccharimonadaceae	g__TM7x	s__TM7x_unclassified
c4e42bf7f068f9796f472dbd49befa56	p__Bacteroidota	c__Bacteroidia	o__Flavobacteriales	f__Flavobacteriaceae	g__Capnocytophaga	s__Capnocytophaga_unclassified
056a3d7fd0e9720b10ad01f1d9993520	p__Proteobacteria	c__Alphaproteobacteria	o__Sphingomonadales	f__Sphingomonadaceae	g__Sphingomonadaceae_unclassified	s__Sphingomonadaceae_unclassified
48aacb8201d89ee6797eacbf187642dc	p__Firmicutes	c__Bacilli	o__Paenibacillales	f__Paenibacillaceae	g__Paenibacillus	s__Paenibacillus_unclassified
20ff6d7b950d8d2321fef7a8a6cee8b1	p__Fusobacteriota	c__Fusobacteriia	o__Fusobacteriales	f__Leptotrichiaceae	g__Leptotrichia	s__Leptotrichia_unclassified
0a14fd0cffa9aad3d3c5bfb5377066a5	p__Actinobacteriota	c__Actinobacteriota	o__Actinobacteriota_unclassified	f__Actinobacteriota_unclassified	g__Actinobacteriota_unclassified	s__Actinobacteriota_unclassified
e7b2c24c5f0d48a0677e3bc80d3e000d	p__Firmicutes	c__Clostridia	o__Lachnospirales	f__Lachnospiraceae	g__Lachnospiraceae_NK4A136_group	s__Lachnospiraceae_NK4A136_group_unclassified
9258a991d940779b5892c7418906d4cb	p__Actinobacteriota	c__Actinobacteriota	o__Streptomycetales	f__Streptomycetaceae	g__Streptomyces	s__Streptomyces_cacaoi
28f6725fd27d82c88d036b99af9e7351	p__Firmicutes	c__Negativicutes	o__Veillonellales-Selenomonadales	f__Veillonellaceae	g__Veillonella	s__Veillonella_unclassified
3710950e779e364aeae3c79041e348e5	p__Bacteroidota	c__Bacteroidia	o__Bacteroidales	f__Prevotellaceae	g__Alloprevotella	s__uncultured_Alloprevotella_sp.
0545ac01c5ca33bacc32aba36df5d883	p__Fusobacteriota	c__Fusobacteriia	o__Fusobacteriales	f__Leptotrichiaceae	g__Leptotrichia	s__Leptotrichia_unclassified
46011019758c23258f1d6e92ce2d7962	p__Proteobacteria	c__Alphaproteobacteria	o__Caulobacterales	f__Caulobacteraceae	g__Brevundimonas	s__Brevundimonas_sp._LMG_9564
b66e5e62e87ad5e4a522b03887f7fed9	p__Proteobacteria	c__Alphaproteobacteria	o__Caulobacterales	f__Caulobacteraceae	g__Brevundimonas	s__Brevundimonas_aurantiaca
7b8b30ef5a8b72d51071ebcbf8cb33c8	p__Proteobacteria	c__Gammaproteobacteria	o__Pseudomonadales	f__Moraxellaceae	g__Psychrobacter	s__Psychrobacter_unclassified
be4abfb186dea99be79a1ac6f0ba96ed	p__Proteobacteria	c__Gammaproteobacteria	o__Pseudomonadales	f__Pseudomonadaceae	g__Pseudomonas	s__Pseudomonas_sp._PDD-27b-3
3765fcfc00972ad19f643909bacb8a9b	p__Firmicutes	c__Bacilli	o__RF39	f__RF39_unclassified	g__RF39_unclassified	s__RF39_unclassified
4db92557689f73402eda8f8edaa7ae2d	p__Proteobacteria	c__Alphaproteobacteria	o__Rhizobiales	f__Beijerinckiaceae	g__Methylobacterium-Methylorubrum	s__Methylobacterium-Methylorubrum_unclassified
6bfe1d0739787724b30297de6280dba4	p__Firmicutes	c__Clostridia	o__Clostridiales	f__Eubacteriaceae	g__Eubacterium	s__Eubacterium_sp._oral_clone_JI012
e4abcade2c30eaea9a9ccde030182974	p__Myxococcota	c__Polyangia	o__Polyangiales	f__Polyangiaceae	g__Pajaroellobacter	s__Pajaroellobacter_unclassified
1cfc79c509bd2adcc131c6d81d5dd4d4	p__Proteobacteria	c__Alphaproteobacteria	o__Sphingomonadales	f__Sphingomonadaceae	g__Sphingomonas	s__uncultured_Sphingomonas_sp.
add221b84a0847cf51456352f9d37a24	p__Firmicutes	c__Bacilli	o__Lactobacillales	f__Lactobacillaceae	g__Lactobacillus	s__Lactobacillus_sp._L-YJ
90257ad5905b29d70151625c5daeb006	p__Proteobacteria	c__Gammaproteobacteria	o__Enterobacterales	f__Pasteurellaceae	g__Haemophilus	s__Haemophilus_unclassified
fa648fa84b3808e211e5815caeb42d24	p__Proteobacteria	c__Betaproteobacteria	o__Burkholderiales	f__Comamonadaceae	g__Pelomonas	s__Pelomonas_sp._SG96
816c3d478ebffd167938153c8dc4faa0	p__Proteobacteria	c__Gammaproteobacteria	o__Enterobacterales	f__Pasteurellaceae	g__Aggregatibacter	s__Aggregatibacter_unclassified
32ab5e13dff799a21d307c4bfd5edf23	p__Proteobacteria	c__Deltaproteobacteria	o__Deltaproteobacteria_unclassified	f__Deltaproteobacteria_unclassified	g__Deltaproteobacteria_unclassified	s__Deltaproteobacteria_unclassified
6f1c70b6d9e037711c028629ca233185	p__Bacteroidota	c__Bacteroidia	o__Bacteroidales	f__Muribaculaceae	g__Muribaculaceae_unclassified	s__Muribaculaceae_unclassified
45aed2cf06f9b591cb044b9523636aa9	p__Proteobacteria	c__Gammaproteobacteria	o__Pseudomonadales	f__Moraxellaceae	g__Acinetobacter	s__Acinetobacter_sp._MG-2011-22-CW
762e1327b3c93bf0cae2d495248e524d	p__Proteobacteria	c__Gammaproteobacteria	o__Pseudomonadales	f__Moraxellaceae	g__Acinetobacter	s__uncultured_Acinetobacter_sp.
14c8018027f6ac92347184db3eb7db92	p__Planctomycetota	c__Planctomycetes	o__Planctomycetales	f__Rubinisphaeraceae	g__SH-PL14	s__SH-PL14_unclassified
46189723f5bf9a5f3c4371645544bd7e	p__Bacteroidota	c__Bacteroidia	o__Bacteroidales	f__Muribaculaceae	g__Muribaculaceae_unclassified	s__Muribaculaceae_unclassified
543a5bdeb5058ba69dec52d1fd9c59e3	p__Proteobacteria	c__Alphaproteobacteria	o__Caulobacterales	f__Caulobacteraceae	g__Caulobacter	s__Caulobacter_sp._NW-2013-Rh15
0b598cdc2034cd9a7429a9be820676eb	p__Proteobacteria	c__Gammaproteobacteria	o__Burkholderiales	f__Burkholderiaceae	g__Burkholderia-Caballeronia-Paraburkholderia	s__Burkholderia-Caballeronia-Paraburkholderia_unclassified
ca7316fcb93b5f9953bb4bcd91b99507	p__Proteobacteria	c__Gammaproteobacteria	o__Burkholderiales	f__Neisseriaceae	g__Neisseria	s__Neisseria_unclassified
6771ce315151d244df454c2191e08990	p__Proteobacteria	c__Gammaproteobacteria	o__Pseudomonadales	f__Pseudomonadaceae	g__Pseudomonas	s__uncultured_Pseudomonas_sp.
546cc52369394bba37b5e9f880f79e51	p__Actinobacteriota	c__Actinobacteria	o__Bifidobacteriales	f__Bifidobacteriaceae	g__Bifidobacterium	s__Bifidobacterium_unclassified
0a84a91a9c24a635acc70a4f0b7a8fa5	p__Firmicutes	c__Clostridia	o__Clostridiales	f__Clostridiaceae	g__Clostridium	s__Clostridium_sp._Clone-49
5cf980df01580f086d5f855d55155f0a	p__Bacteroidota	c__Bacteroidia	o__Bacteroidales	f__Muribaculaceae	g__Muribaculaceae_unclassified	s__Muribaculaceae_unclassified
6018b2ef0f148c47f637374a8ac196a2	p__Proteobacteria	c__Gammaproteobacteria	o__Pseudomonadales	f__Moraxellaceae	g__Acinetobacter	s__uncultured_Acinetobacter_sp.
56f523b68f43e4dadb1bbc799d72c22d	p__Proteobacteria	c__Gammaproteobacteria	o__Pseudomonadales	f__Moraxellaceae	g__Psychrobacter	s__Psychrobacter_sp._ALBL_191
e1dabcfffb730a2c2c7d86d470d518db	p__Proteobacteria	c__Gammaproteobacteria	o__Burkholderiales	f__Comamonadaceae	g__Delftia	s__Delftia_unclassified
5bbb68855d3a9f0f3182317273962252	p__Proteobacteria	c__Gammaproteobacteria	o__Burkholderiales	f__Burkholderiaceae	g__Burkholderia-Caballeronia-Paraburkholderia	s__Burkholderia-Caballeronia-Paraburkholderia_unclassified
3270ed1d3a7b7157ed072e2a0f4e256d	p__Proteobacteria	c__Gammaproteobacteria	o__Enterobacterales	f__Enterobacteriaceae	g__Raoultella	s__Raoultella_sp._NGB-FR72
91a51d93199633fda1b410da6a954837	p__Firmicutes	c__Bacilli	o__Staphylococcales	f__Staphylococcaceae	g__Staphylococcus	s__Staphylococcus_unclassified
9cfaa684bd1c73b4f03505a3a1b40529	p__Proteobacteria	c__Alphaproteobacteria	o__Sphingomonadales	f__Sphingomonadaceae	g__Sphingomonas	s__Sphingomonas_koreensis
7f4bba77297aca4d7b8c8ea98e3acfe0	p__Proteobacteria	c__Alphaproteobacteria	o__Sphingomonadales	f__Sphingomonadaceae	g__Hephaestia	s__Hephaestia_unclassified
d41f18c7920d46ca39192ae8c158fb54	p__Firmicutes	c__Clostridia	o__Oscillospirales	f__Ruminococcaceae	g__Faecalibacterium	s__Faecalibacterium_unclassified
0c147ca851011164d88512c9d61562de	p__Proteobacteria	c__Gammaproteobacteria	o__Burkholderiales	f__Oxalobacteraceae	g__Massilia	s__Massilia_unclassified
b1a6c112e61b0eaa15f0418f80a95533	p__Proteobacteria	c__Gammaproteobacteria	o__Enterobacterales	f__Pasteurellaceae	g__Haemophilus	s__Haemophilus_unclassified
98c60179dc2bb8e0e8d7f4dc810a9972	p__Firmicutes	c__Clostridia	o__Lachnospirales	f__Lachnospiraceae	g__Blautia	s__Blautia_unclassified
4710fa0046556eaccf30f0b107ce48bb	p__Firmicutes	c__Negativicutes	o__Veillonellales-Selenomonadales	f__Veillonellaceae	g__Veillonella	s__Veillonella_unclassified
10f997b455885f02be62dfd4e5ca16d4	p__Proteobacteria	c__Gammaproteobacteria	o__Enterobacterales	f__Enterobacteriaceae	g__Enterobacter	s__Enterobacter_hormaechei
e269925b173856a35dab0a61986480c4	p__Actinobacteriota	c__Coriobacteriia	o__Coriobacteriales	f__Coriobacteriaceae	g__Enorma	s__Enorma_massiliensis
7115f1ef5686d12d1e1251b7ecf728c5	p__Proteobacteria	c__Gammaproteobacteria	o__Burkholderiales	f__Burkholderiaceae	g__Burkholderia-Caballeronia-Paraburkholderia	s__Burkholderia-Caballeronia-Paraburkholderia_unclassified
7cd743fca34ec37959b3e0d91a0c89c7	p__Actinobacteriota	c__Actinobacteriota	o__Streptomycetales	f__Streptomycetaceae	g__Streptomyces	s__Streptomyces_sp._MM104
274e4f7a31d9729e61ba60cb4f460a3b	p__Proteobacteria	c__Alphaproteobacteria	o__Sphingomonadales	f__Sphingomonadaceae	g__Sphingomonas	s__Sphingomonas_unclassified
d710aabe2234e520a3835c6e0d67a399	p__Proteobacteria	c__Gammaproteobacteria	o__Enterobacterales	f__Alteromonadaceae	g__Rheinheimera	s__Rheinheimera_unclassified
5fbd6c3e443b6761bc9a85b5eb5eb036	p__Proteobacteria	c__Alphaproteobacteria	o__Sphingomonadales	f__Sphingomonadaceae	g__Sphingomonas	s__Sphingomonas_sp._cf29
11728a4ca15970e7fff42df24127efe7	p__Fusobacteriota	c__Fusobacteriia	o__Fusobacteriales	f__Fusobacteriaceae	g__Fusobacterium	s__Fusobacterium_unclassified
84e940b0a5d76d7223e2febce96b2e60	p__Patescibacteria	c__Saccharimonadia	o__Saccharimonadales	f__Saccharimonadaceae	g__Saccharimonadaceae_unclassified	s__Saccharimonadaceae_unclassified
c7d5146fd385baeddf390bbfaabf80f4	p__Bacteroidota	c__Bacteroidia	o__Flavobacteriales	f__Weeksellaceae	g__Chryseobacterium	s__Chryseobacterium_unclassified
81dd5c49da0c0a82f31058a46ae79a9c	p__Proteobacteria	c__Gammaproteobacteria	o__Burkholderiales	f__Comamonadaceae	g__Ramlibacter	s__Ramlibacter_unclassified
9c3d92b44cf06c9f79215eb4b03af0e1	p__Proteobacteria	c__Deltaproteobacteria	o__Deltaproteobacteria_unclassified	f__Deltaproteobacteria_unclassified	g__Deltaproteobacteria_unclassified	s__Deltaproteobacteria_unclassified
48f1dfbb8abed65b3d9e7641f40670f6	p__Actinobacteriota	c__Actinobacteria	o__Bifidobacteriales	f__Bifidobacteriaceae	g__Bifidobacterium	s__Bifidobacterium_unclassified
87480f09b807666e5dc8148e9bf6882b	p__Firmicutes	c__Bacilli	o__Bacillales	f__Bacillaceae	g__Bacillus	s__Bacillus_sp._CNE_6
3d07e4c27fc5387f7fa9b55d0fee7d11	p__Actinobacteriota	c__Actinobacteria	o__Micrococcales	f__Micrococcaceae	g__Rothia	s__Rothia_unclassified
194a2c0aebe478f53f7e8ac50c03b1b0	p__Fusobacteriota	c__Fusobacteriia	o__Fusobacteriales	f__Fusobacteriaceae	g__Fusobacterium	s__Fusobacterium_unclassified
108cd3219f4134e77c3719f94d54d9de	p__Firmicutes	c__Bacilli	o__Lactobacillales	f__Streptococcaceae	g__Streptococcus	s__Streptococcus_mitis
23a024009b24c2ae0d31f48c6cacf613	p__Chloroflexi	c__Ktedonobacteria	o__Ktedonobacterales	f__Ktedonobacteraceae	g__1921-2	s__1921-2_unclassified
8e287b10cb4aed8603c55ff80b572a16	p__Proteobacteria	c__Gammaproteobacteria	o__Enterobacterales	f__Enterobacteriaceae	g__Klebsiella	s__Klebsiella_sp.
5b60f34e82f873f4dbea673d9c3cc0e7	p__Proteobacteria	c__Alphaproteobacteria	o__Caulobacterales	f__Caulobacteraceae	g__Caulobacter	s__Caulobacter_sp._NW-2013-Rh15
22fd4d539b0a8562194f78c2c7ac37ba	p__Proteobacteria	c__Alphaproteobacteria	o__Rhizobiales	f__Brucellaceae	g__Ochrobactrum	s__Ochrobactrum_sp._a011-5
620ce44684e58f052c97e6692b4d53ab	p__Proteobacteria	c__Gammaproteobacteria	o__Pseudomonadales	f__Pseudomonadaceae	g__Pseudomonas	s__uncultured_Pseudomonas_sp.
71d3e349e229fa6ccc1ec681f676bdea	p__Firmicutes	c__Bacilli	o__Lactobacillales	f__Enterococcaceae	g__Enterococcus	s__uncultured_Enterococcus_sp.
e538a2a662ef9ccbe59daac57ce3c9d3	p__Bacteroidota	c__Bacteroidia	o__Bacteroidales	f__Prevotellaceae	g__Alloprevotella	s__Alloprevotella_unclassified
a1e8427d03cd128347157caefed95dcb	p__Firmicutes	c__Clostridia	o__Clostridia_UCG-014	f__Clostridia_UCG-014_unclassified	g__Clostridia_UCG-014_unclassified	s__Clostridia_UCG-014_unclassified
e9eb1b72a3a77ad77d6f4a0612b7c606	p__Proteobacteria	c__Alphaproteobacteria	o__Sphingomonadales	f__Sphingomonadaceae	g__Sphingomonas	s__Sphingomonas_ginsenosidimutans
17e91372dc7ade551e69f4444558e453	p__Patescibacteria	c__Saccharimonadia	o__Saccharimonadales	f__Saccharimonadaceae	g__Candidatus_Saccharimonas	s__Candidatus_Saccharimonas_unclassified
189abfbbe325aac75acb96dae68eeb4e	p__Firmicutes	c__Clostridia	o__Lachnospirales	f__Lachnospiraceae	g__Lachnospiraceae_NK4A136_group	s__Lachnospiraceae_NK4A136_group_unclassified
497a435fb04ab7edbeea83139ab7df42	p__Firmicutes	c__Bacilli	o__Lactobacillales	f__Streptococcaceae	g__Streptococcus	s__uncultured_Streptococcus_sp.
717b7cbd0bf1509b2c39b82194445d09	p__Firmicutes	c__Bacilli	o__Erysipelotrichales	f__Erysipelatoclostridiaceae	g__Erysipelatoclostridium	s__Erysipelatoclostridium_unclassified
b05efacece2c1259adbec1e2109072e0	p__Actinobacteriota	c__Actinobacteria	o__Actinomycetales	f__Actinomycetaceae	g__Actinomyces	s__Actinomyces_unclassified
6f602a19d82c8cd75af44fd809e32065	p__Bacteroidota	c__Bacteroidia	o__Bacteroidales	f__Muribaculaceae	g__Muribaculaceae_unclassified	s__Muribaculaceae_unclassified
bd47bb0bc9c77f944dd7fea52267f9b1	p__Proteobacteria	c__Gammaproteobacteria	o__Pseudomonadales	f__Pseudomonadaceae	g__Pseudomonas	s__Pseudomonas_lundensis
3e05ab4ad8577c083bdb23c8cb0e7782	p__Actinobacteriota	c__Actinobacteriota	o__Micrococcales	f__Microbacteriaceae	g__Arenivirga	s__Arenivirga_flava
3563b223b23476a029422b912c9c069d	p__Proteobacteria	c__Gammaproteobacteria	o__Burkholderiales	f__Oxalobacteraceae	g__Massilia	s__Massilia_unclassified
210720d7d05d41f13a73311aaf50ab12	p__Actinobacteriota	c__Actinobacteriota	o__Micrococcales	f__Intrasporangiaceae	g__Janibacter	s__Janibacter_sp._Ho-13
0646635efc58476d5f617ce80bf1509b	p__Firmicutes	c__Clostridia	o__Oscillospirales	f__Ruminococcaceae	g__Ruminococcaceae_unclassified	s__Ruminococcaceae_unclassified
13ebc5cbaf01eea11383d016be69c25d	p__Proteobacteria	c__Alphaproteobacteria	o__Sphingomonadales	f__Sphingomonadaceae	g__Sphingomonas	s__Sphingomonas_unclassified
f2944ace04500de7bbe9e627ac6572e2	p__Firmicutes	c__Bacilli	o__Staphylococcales	f__Staphylococcaceae	g__Staphylococcus	s__Staphylococcus_unclassified
ecd6a87484953d8d0474304a8af93661	p__Firmicutes	c__Clostridia	o__Lachnospirales	f__Lachnospiraceae	g__Lachnospiraceae_NK4A136_group	s__Lachnospiraceae_NK4A136_group_unclassified
147b756fd8dd71900f333da0e6239073	p__Firmicutes	c__Bacilli	o__Lactobacillales	f__Lactobacillaceae	g__Limosilactobacillus	s__Limosilactobacillus_unclassified
f436d2c484d1594065026f607af2f5e1	p__Firmicutes	c__Clostridia	o__Clostridiales	f__Lachnospiraceae	g__Anaerotignum	s__Anaerotignum_sp.
cc618c5abf2a610a7d8d8051d1b8b3fb	p__Proteobacteria	c__Gammaproteobacteria	o__Pseudomonadales	f__Halomonadaceae	g__Halomonas	s__Halomonas_unclassified
364a58569044b4e5b937514f1f7b5654	p__Proteobacteria	c__Gammaproteobacteria	o__Enterobacterales	f__Pasteurellaceae	g__Haemophilus	s__Haemophilus_unclassified
c75fad5acb80cf1454fab84c5d397d10	p__Proteobacteria	c__Alphaproteobacteria	o__Rhodobacterales	f__Rhodobacteraceae	g__Paracoccus	s__Paracoccus_zeaxanthinifaciens
f2901adbacee3d2c221ca1d761a2e0d0	p__Proteobacteria	c__Gammaproteobacteria	o__Pseudomonadales	f__Halomonadaceae	g__Halomonas	s__Halomonas_unclassified
0fef3e63dde03e5e9399c4ad65ab3989	p__Bacteroidota	c__Bacteroidia	o__Bacteroidales	f__Muribaculaceae	g__Muribaculaceae_unclassified	s__Muribaculaceae_unclassified
8d7a770c90e7651a9654e399f31ece32	p__Bacteroidota	c__Bacteroidia	o__Bacteroidales	f__Muribaculaceae	g__Muribaculaceae_unclassified	s__Muribaculaceae_unclassified
c17c7da316ee7cf0c6ba1f2d97d61ebc	p__Actinobacteriota	c__Actinobacteria	o__Frankiales	f__Frankiales_unclassified	g__Frankiales_unclassified	s__Frankiales_unclassified
8abeb745557604dee16c29c2bbd291cb	p__Actinobacteriota	c__Actinobacteria	o__Streptomycetales	f__Streptomycetaceae	g__Streptacidiphilus	s__Streptacidiphilus_unclassified
4edbecb0d165b79e89de10a25e880edb	p__Proteobacteria	c__Alphaproteobacteria	o__Rhizobiales	f__Beijerinckiaceae	g__Pseudochelatococcus	s__Pseudochelatococcus_contaminans
7ee004d2331b507923ec8f1c399b3d3d	p__Proteobacteria	c__Alphaproteobacteria	o__Rhizobiales	f__Xanthobacteraceae	g__Bradyrhizobium	s__Bradyrhizobium_unclassified
c21c59be8894c0ec65f1f82531faade2	p__Actinobacteriota	c__Coriobacteriia	o__Coriobacteriales	f__Eggerthellaceae	g__Adlercreutzia	s__Adlercreutzia_unclassified
4509fd6b027a2383221ddc35213fa0e0	p__Bacteroidota	c__Bacteroidia	o__Bacteroidales	f__Tannerellaceae	g__Parabacteroides	s__Parabacteroides_distasonis
52132e4487ec8e496cafcd4e2e6a50ff	p__Firmicutes	c__Clostridia	o__Lachnospirales	f__Lachnospiraceae	g__Lachnospiraceae_UCG-006	s__Lachnospiraceae_UCG-006_unclassified
7d29879e3d73b2fbbe9e5d8838bc4eec	p__Firmicutes	c__Bacilli	o__Bacillales	f__Bacillaceae	g__Bacillus	s__Bacillus_sp._6031
73fbe9b778b095aa07b5c8f37ed24094	p__Firmicutes	c__Clostridia	o__Oscillospirales	f__Oscillospiraceae	g__Oscillospiraceae_unclassified	s__Oscillospiraceae_unclassified
010cbc4854c0afcf47dafadf31c99e98	p__Bacteroidota	c__Bacteroidia	o__Bacteroidales	f__Porphyromonadaceae	g__Porphyromonas	s__Porphyromonas_gingivalis
e3e0dc07289e3d769d4d059ab7c6fb29	p__Proteobacteria	c__Gammaproteobacteria	o__Enterobacterales	f__Pasteurellaceae	g__Haemophilus	s__Haemophilus_unclassified
920639fad143e188c1218058bd28b659	p__Proteobacteria	c__Alphaproteobacteria	o__Caulobacterales	f__Caulobacteraceae	g__Brevundimonas	s__Brevundimonas_sp._NA61
4308d51163179c10e61c67837e9a53f8	p__Firmicutes	c__Clostridia	o__Clostridiales	f__Clostridiales_unclassified	g__Clostridiales_unclassified	s__Clostridiales_unclassified
68a50bc0eb2ecfd56ff8437294d71bfe	p__Actinobacteriota	c__Actinobacteriota	o__Micromonosporales	f__Micromonosporaceae	g__Micromonospora	s__Micromonospora_sp.
9e73b13b90e58055a818c4d9d52bacb7	p__Bacteroidota	c__Bacteroidia	o__Bacteroidales	f__Prevotellaceae	g__Prevotella	s__uncultured_Prevotella_sp.
82fdd601a10f8e2ff1dd1099629eb3ed	p__Proteobacteria	c__Gammaproteobacteria	o__Xanthomonadales	f__Xanthomonadaceae	g__Stenotrophomonas	s__Stenotrophomonas_unclassified
1e1d369c210bc40765c34d076a632578	p__Proteobacteria	c__Alphaproteobacteria	o__Caulobacterales	f__Caulobacteraceae	g__Brevundimonas	s__Brevundimonas_sp._221Cu
f79d81b395d02d5904edc6f6e22a2abf	p__Proteobacteria	c__Betaproteobacteria	o__Neisseriales	f__Neisseriaceae	g__Neisseria	s__Neisseria_elongata
73b8fedc2905f25565210eb866bed2de	p__Proteobacteria	c__Gammaproteobacteria	o__Xanthomonadales	f__Xanthomonadaceae	g__Xanthomonas	s__Xanthomonas_campestris
f97262df32696017e37575d802bf647c	p__Proteobacteria	c__Gammaproteobacteria	o__Enterobacterales	f__Enterobacteriaceae	g__Citrobacter	s__uncultured_Citrobacter_sp.
b67a5563a2f661b4b3f82203e1d98bb3	p__Proteobacteria	c__Alphaproteobacteria	o__Rhizobiales	f__Xanthobacteraceae	g__Bradyrhizobium	s__Bradyrhizobium_unclassified
451c793d499ea13f6e76be75937541cf	p__Bacteroidota	c__Bacteroidia	o__Bacteroidales	f__Muribaculaceae	g__Duncaniella	s__Duncaniella_muris
eb68ddc4f51a3fe20e7d495e36f91d55	p__Bacteroidota	c__Bacteroidia	o__Bacteroidales	f__Muribaculaceae	g__Muribaculaceae_unclassified	s__Muribaculaceae_unclassified
453268a532b059a572490f6edb4d9099	p__Actinobacteriota	c__Actinobacteria	o__Propionibacteriales	f__Nocardioidaceae	g__Nocardioides	s__Nocardioides_unclassified
9771485cca3d15465a2b8b8febe95f33	p__Proteobacteria	c__Gammaproteobacteria	o__Enterobacterales	f__Pasteurellaceae	g__Aggregatibacter	s__Aggregatibacter_unclassified
10fa487a6a85c78389151d08544c4eff	p__Proteobacteria	c__Gammaproteobacteria	o__Pseudomonadales	f__Pseudomonadaceae	g__Pseudomonas	s__Pseudomonas_stutzeri
29e1307a91ac17e1e02d71c95d72d286	p__Firmicutes	c__Clostridia	o__Oscillospirales	f__Oscillospiraceae	g__UCG-005	s__UCG-005_unclassified
727bef2592c4b77abe3236e782a8a3ac	p__Fusobacteriota	c__Fusobacteriia	o__Fusobacteriales	f__Leptotrichiaceae	g__Leptotrichia	s__Leptotrichia_unclassified
9fcaefaae015598865f137119a2f7eba	p__Firmicutes	c__Bacilli	o__Thermoactinomycetales	f__Thermoactinomycetaceae	g__Kroppenstedtia	s__Kroppenstedtia_unclassified
8c88c66602b784c507d18f2077ef8dd3	p__Proteobacteria	c__Gammaproteobacteria	o__Pseudomonadales	f__Moraxellaceae	g__Acinetobacter	s__Acinetobacter_schindleri
0bfc23948833b6da22f6eed5716c57d1	p__Actinobacteriota	c__Actinobacteria	o__Corynebacteriales	f__Corynebacteriaceae	g__Corynebacterium	s__Corynebacterium_unclassified
09bf036a0a9bb0b53780489fe96bc5a6	p__Proteobacteria	c__Gammaproteobacteria	o__Xanthomonadales	f__Rhodanobacteraceae	g__Luteibacter	s__Luteibacter_rhizovicinus
3edbd28880be18f8201cad60d32d3ae4	p__Firmicutes	c__Clostridia	o__Oscillospirales	f__Ruminococcaceae	g__Anaerotruncus	s__Anaerotruncus_unclassified
f64cafb46d13d8e5825677d185fa1d7e	p__Bacteroidota	c__Bacteroidia	o__Bacteroidales	f__Rikenellaceae	g__Rikenellaceae_RC9_gut_group	s__Rikenellaceae_RC9_gut_group_unclassified
6f563daa0367e2b65e13c40954868a25	p__Actinobacteriota	c__Actinobacteria	o__Actinomycetales	f__Actinomycetaceae	g__Actinomyces	s__Actinomyces_unclassified
25ca69077c9437df872b9861591edd80	p__Proteobacteria	c__Gammaproteobacteria	o__Pseudomonadales	f__Moraxellaceae	g__Moraxella	s__Moraxella_nonliquefaciens
07c9804551b6c67f4dcbee5365b1fc3c	p__Actinobacteriota	c__Actinobacteria	o__Propionibacteriales	f__Nocardioidaceae	g__Nocardioides	s__Nocardioides_unclassified
99860aa53eb08d9b6767cb8dee7c32b4	p__Firmicutes	c__Clostridia	o__Lachnospirales	f__Lachnospiraceae	g__Lachnospiraceae_NK4A136_group	s__Lachnospiraceae_NK4A136_group_unclassified
159f07bb42a10bc5726366306db50641	p__Actinobacteriota	c__Actinobacteriota	o__Actinobacteriota_unclassified	f__Actinobacteriota_unclassified	g__Actinobacteriota_unclassified	s__Actinobacteriota_unclassified
6958da4c979b96fb9628451ae32ce775	p__Bacteroidota	c__Bacteroidia	o__Bacteroidales	f__Muribaculaceae	g__Muribaculum	s__Muribaculum_intestinale
405fd4fda56812a2d66cd600f000d449	p__Proteobacteria	c__Alphaproteobacteria	o__Rhizobiales	f__Rhizobiales_Incertae_Sedis	g__Phreatobacter	s__Phreatobacter_unclassified
add7fe1b3591afc43683b39d8ac10123	p__Proteobacteria	c__Gammaproteobacteria	o__Burkholderiales	f__Oxalobacteraceae	g__Massilia	s__Massilia_unclassified
9bf2166c94e8624c60312faa4d8dad98	p__Fusobacteriota	c__Fusobacteriia	o__Fusobacteriales	f__Leptotrichiaceae	g__Leptotrichia	s__Leptotrichia_unclassified
ac216a190398d4afeace9da125053883	p__Firmicutes	c__Clostridia	o__Lachnospirales	f__Lachnospiraceae	g__Lachnospiraceae_NK4A136_group	s__Lachnospiraceae_NK4A136_group_unclassified
55abfa084e8831fc9ddd3d3469ecb1e8	p__Proteobacteria	c__Alphaproteobacteria	o__Rhizobiales	f__Beijerinckiaceae	g__Methylobacterium-Methylorubrum	s__Methylobacterium-Methylorubrum_unclassified
285291c94d081929d3099e82e9e548b0	p__Bacteroidota	c__Bacteroidia	o__Flavobacteriales	f__Flavobacteriaceae	g__Flavobacterium	s__Flavobacterium_unclassified
d8d11103a1c85ed7d08cd51e134ccc62	p__Proteobacteria	c__Gammaproteobacteria	o__Aeromonadales	f__Aeromonadaceae	g__Aeromonas	s__Aeromonas_hydrophila
da024c21e7f3bbda04e108db2ed07a43	p__Proteobacteria	c__Gammaproteobacteria	o__Pseudomonadales	f__Pseudomonadaceae	g__Pseudomonas	s__Pseudomonas_sp.
16d7901f8a382d275770aa3141c6f33d	p__Firmicutes	c__Clostridia	o__Lachnospirales	f__Lachnospiraceae	g__Lachnospiraceae_NK4A136_group	s__Lachnospiraceae_NK4A136_group_unclassified
277ae75998e515f9404ca91f4b5ce8cf	p__Proteobacteria	c__Gammaproteobacteria	o__Burkholderiales	f__Burkholderiaceae	g__Burkholderia-Caballeronia-Paraburkholderia	s__Burkholderia-Caballeronia-Paraburkholderia_unclassified
24eded909958b707ad1e50d999bc32a3	p__Proteobacteria	c__Gammaproteobacteria	o__Pseudomonadales	f__Pseudomonadaceae	g__Pseudomonas	s__Pseudomonas_sp.
bc6612c7fe77027359995218a6d516e9	p__Proteobacteria	c__Alphaproteobacteria	o__Caulobacterales	f__Caulobacteraceae	g__Brevundimonas	s__Brevundimonas_sp._SD212
eb529134cfb8434625ecc736d2c87aa4	p__Proteobacteria	c__Gammaproteobacteria	o__Burkholderiales	f__Comamonadaceae	g__Delftia	s__Delftia_unclassified
5f778b651f308ad0f77971b0d4a44727	p__Bacteroidota	c__Bacteroidia	o__Bacteroidales	f__Bacteroidaceae	g__Bacteroides	s__Bacteroides_unclassified
4af0110b941fb8eaba6beb57a2d7a5d5	p__Proteobacteria	c__Alphaproteobacteria	o__Sphingomonadales	f__Sphingomonadaceae	g__Sphingomonas	s__Sphingomonas_rosea
bf17309c2dc6d0d3426fa1524ee7c1a5	p__Firmicutes	c__Bacilli	o__Staphylococcales	f__Staphylococcaceae	g__Salinicoccus	s__Salinicoccus_unclassified
b921fa262aead0b33a77707ec457f0cd	p__Actinobacteriota	c__Actinobacteria	o__Micrococcales	f__Dermabacteraceae	g__Brachybacterium	s__Brachybacterium_unclassified
2bd9efc537f78c46be369a51f1a5ea4e	p__Firmicutes	c__Clostridia	o__Oscillospirales	f__Oscillospiraceae	g__Oscillibacter	s__Oscillibacter_unclassified
2ed712c60578f6fe5ba2f3b4b51d09fc	p__Proteobacteria	c__Alphaproteobacteria	o__Sphingomonadales	f__Sphingomonadaceae	g__Sphingomonas	s__Sphingomonas_unclassified
9f5b83fe6686da884ba633e5d0774da3	p__Proteobacteria	c__Gammaproteobacteria	o__Enterobacterales	f__Pasteurellaceae	g__Aggregatibacter	s__Aggregatibacter_unclassified
99bbe75cf2cb65a9326fedca4df10e3c	p__Proteobacteria	c__Alphaproteobacteria	o__Caulobacterales	f__Caulobacteraceae	g__Caulobacter	s__Caulobacter_sp._NW-2013-Rh15
065cf4fe98f42bdfe4ad29c1fed2e177	p__Proteobacteria	c__Gammaproteobacteria	o__Burkholderiales	f__Oxalobacteraceae	g__Massilia	s__Massilia_unclassified
9fb8bed64fdafdfb85faab7c87c0b1d4	p__Firmicutes	c__Bacilli	o__Lactobacillales	f__Lactobacillaceae	g__Limosilactobacillus	s__Limosilactobacillus_unclassified
04828ada92cca5b72f4eec9d63eb2fdc	p__Proteobacteria	c__Alphaproteobacteria	o__Rhizobiales	f__Rhizobiaceae	g__Aureimonas	s__Aureimonas_unclassified
0acd74fc6b077d77b42b89b978ee9400	p__Proteobacteria	c__Gammaproteobacteria	o__Burkholderiales	f__Burkholderiaceae	g__Burkholderia-Caballeronia-Paraburkholderia	s__Burkholderia-Caballeronia-Paraburkholderia_unclassified
517f4eee7bb10d05360b40eafa6e1c74	p__Actinobacteriota	c__Actinobacteria	o__Bifidobacteriales	f__Bifidobacteriaceae	g__Bifidobacterium	s__Bifidobacterium_unclassified
4cd34af04f41720495a1b1fbf325d814	p__Acidobacteriota	c__Thermoanaerobaculia	o__Thermoanaerobaculales	f__Thermoanaerobaculaceae	g__Subgroup_10	s__Subgroup_10_unclassified
286d4969874789c9526604e47de8c0f5	p__Firmicutes	c__Clostridia	o__Oscillospirales	f__Eubacterium]_coprostanoligenes_group	g__Eubacterium]_coprostanoligenes_group_unclassified	s__Eubacterium]_coprostanoligenes_group_unclassified
a5eef8793ddf5fb4b141fbd69429e7c5	p__Bacteroidota	c__Bacteroidia	o__Bacteroidales	f__Muribaculaceae	g__Muribaculaceae_unclassified	s__Muribaculaceae_unclassified
9326a76c87c3508530f10073b53e70c4	p__Fusobacteriota	c__Fusobacteriia	o__Fusobacteriales	f__Fusobacteriaceae	g__Fusobacterium	s__Fusobacterium_unclassified
d9543b44fe35790d68b10ea5f61f1626	p__Firmicutes	c__Bacilli	o__Bacillales	f__Planococcaceae	g__Planomicrobium	s__Planomicrobium_sp.
907cb2cd455d91870b14c001bf5e9dc0	p__Firmicutes	c__Bacilli	o__Bacillales	f__Bacillaceae	g__Oceanobacillus	s__Oceanobacillus_sp._ITT11
7fcb4d0e08e2b95a20dbaf80694b349b	p__Bacteroidota	c__Bacteroidia	o__Bacteroidales	f__Bacteroidaceae	g__Bacteroides	s__Bacteroides_unclassified
6e82707ceed04e5519540b7307ebe896	p__Firmicutes	c__Clostridia	o__Lachnospirales	f__Lachnospiraceae	g__Lachnospiraceae_NK4A136_group	s__Lachnospiraceae_NK4A136_group_unclassified
909b37dc66ca4d7602b6bfddefbec912	p__Firmicutes	c__Clostridia	o__Clostridiales	f__Clostridiales_unclassified	g__Clostridiales_unclassified	s__Clostridiales_unclassified
38884c2d6f3b7f4d01cc034a5fa5f5da	p__Proteobacteria	c__Gammaproteobacteria	o__Burkholderiales	f__Oxalobacteraceae	g__Herbaspirillum	s__Herbaspirillum_unclassified
d41a6625ebc29d972d2710c8160aef69	p__Proteobacteria	c__Gammaproteobacteria	o__Burkholderiales	f__Burkholderiaceae	g__Pandoraea	s__Pandoraea_unclassified
9017a32c55163971f70ddc07d8e278b8	p__Proteobacteria	c__Gammaproteobacteria	o__Burkholderiales	f__Neisseriaceae	g__Neisseria	s__Neisseria_unclassified
fdabdee62545007600e02143531ec9db	p__Proteobacteria	c__Alphaproteobacteria	o__Caulobacterales	f__Caulobacteraceae	g__Caulobacter	s__Caulobacter_sp._NW-2013-Rh15
4a89215925e314e55af4a9c29de1ae0a	p__Firmicutes	c__Bacilli	o__Bacillales	f__Sporolactobacillaceae	g__Scopulibacillus	s__Scopulibacillus_unclassified
8c9f24701d7af11e4fdf7b3a4bc07012	p__Actinobacteriota	c__Actinobacteria	o__Streptomycetales	f__Streptomycetaceae	g__Streptomyces	s__Streptomyces_unclassified
b50c486dc6f6a95cf0efa80fc7d5270b	p__Firmicutes	c__Clostridia	o__Clostridiales	f__Peptostreptococcaceae	g__Paeniclostridium	s__Eubacterium]_tenue
123943ea6e10fde30dee95483cd40ce7	p__Bacteroidota	c__Bacteroidia	o__Flavobacteriales	f__Weeksellaceae	g__Chryseobacterium	s__Chryseobacterium_unclassified
8730ff6ad548bdd388320409fdba1280	p__Firmicutes	c__Bacilli	o__Paenibacillales	f__Paenibacillaceae	g__Paenibacillus	s__Paenibacillus_unclassified
0bdb9b7d157fb5e9afdbfbae1354bb93	p__Planctomycetota	c__Planctomycetes	o__Gemmatales	f__Gemmataceae	g__Gemmata	s__Gemmata_unclassified
b48e4c0584e247dc1596f9e2eb6ad094	p__Actinobacteriota	c__Actinobacteria	o__Micrococcales	f__Micrococcaceae	g__Rothia	s__Rothia_unclassified
4b0972f08044f8194006a813be42234b	p__Proteobacteria	c__Alphaproteobacteria	o__Alphaproteobacteria_unclassified	f__Alphaproteobacteria_unclassified	g__Alphaproteobacteria_unclassified	s__Alphaproteobacteria_unclassified
99a219fdd121c13e8f2c05632823cb17	p__Proteobacteria	c__Alphaproteobacteria	o__Sphingomonadales	f__Sphingomonadaceae	g__Sphingomonas	s__Sphingomonas_melonis
9df8522badbf34104d53225af9f34981	p__Firmicutes	c__Bacilli	o__Staphylococcales	f__Staphylococcaceae	g__Staphylococcus	s__Staphylococcus_unclassified
c72879ea4d729d74abd58f6b495199a4	p__Bacteroidota	c__Bacteroidia	o__Bacteroidales	f__Muribaculaceae	g__Muribaculaceae_unclassified	s__Muribaculaceae_unclassified
a68f03eb3e4a978fd239d928d429e05a	p__Proteobacteria	c__Gammaproteobacteria	o__Enterobacterales	f__Enterobacteriaceae	g__Raoultella	s__Raoultella_ornithinolytica
2cd15ecf1e013d72d1b72bde770f63a4	p__Bacteroidota	c__Bacteroidia	o__Bacteroidales	f__Rikenellaceae	g__Alistipes	s__Alistipes_sp._CC-5826-wt-bac
eaf307555b1ef040e7155ad169ba3637	p__Proteobacteria	c__Gammaproteobacteria	o__Pseudomonadales	f__Pseudomonadaceae	g__Pseudomonas	s__Pseudomonas_koreensis
6ca1326d225d72bba74fb6f0087ea590	p__Bacteroidota	c__Bacteroidia	o__Bacteroidales	f__Muribaculaceae	g__Muribaculaceae_unclassified	s__Muribaculaceae_unclassified
513014dc6ab3274c754d1c9d0257b3b7	p__Firmicutes	c__Clostridia	o__Lachnospirales	f__Lachnospiraceae	g__Lachnospiraceae_NK4A136_group	s__Lachnospiraceae_NK4A136_group_unclassified
1e57621f714df207cfa7aff2b6284a2c	p__Proteobacteria	c__Gammaproteobacteria	o__Xanthomonadales	f__Xanthomonadaceae	g__Stenotrophomonas	s__Stenotrophomonas_maltophilia
73e74a6b090685e8d81a1b505a3a193f	p__Bacteroidota	c__Bacteroidia	o__Sphingobacteriales	f__Sphingobacteriaceae	g__Pedobacter	s__Pedobacter_unclassified
0cabf12987b99acf478b1975b0311dd2	p__Firmicutes	c__Bacilli	o__Lactobacillales	f__Lactobacillaceae	g__Ligilactobacillus	s__Ligilactobacillus_unclassified
17b698b6d8b026585e9414fbd2c599e2	p__Proteobacteria	c__Gammaproteobacteria	o__Enterobacterales	f__Enterobacteriaceae	g__Citrobacter	s__uncultured_Citrobacter_sp.
1a6767b9e0f3b45c7ef5b3cb635ebc84	p__Proteobacteria	c__Alphaproteobacteria	o__Sphingomonadales	f__Sphingomonadaceae	g__Novosphingobium	s__Novosphingobium_nitrogenifigens
c0f879931942a7c1d75519279524f712	p__Fusobacteriota	c__Fusobacteriia	o__Fusobacteriales	f__Fusobacteriaceae	g__Fusobacterium	s__Fusobacterium_unclassified
bddc8b58ca083fbcca4ed1fdb7b53fc5	p__Firmicutes	c__Clostridia	o__Lachnospirales	f__Lachnospiraceae	g__Ruminococcus]_torques_group	s__Ruminococcus]_torques_group_unclassified
08b1cf91f93ca854e4fc62d3dd2cec3d	p__Firmicutes	c__Clostridia	o__Lachnospirales	f__Lachnospiraceae	g__Blautia	s__Blautia_unclassified
a7579339873d04d5066287dbf0494e6d	p__Firmicutes	c__Clostridia	o__Peptostreptococcales-Tissierellales	f__Anaerovoracaceae	g__Eubacterium]_brachy_group	s__Eubacterium]_brachy_group_unclassified
c5dfa68886629df9c64f461838e61928	p__Deinococcota	c__Deinococci	o__Deinococcales	f__Deinococcaceae	g__Deinococcus	s__Deinococcus_unclassified
845bc52446e4be4241712b703455fa7b	p__Firmicutes	c__Negativicutes	o__Veillonellales-Selenomonadales	f__Veillonellaceae	g__Veillonella	s__Veillonella_unclassified
7b03ff084909ab072a30b00c7aa33dc4	p__Campylobacterota	c__Campylobacteria	o__Campylobacterales	f__Campylobacteraceae	g__Campylobacter	s__Campylobacter_unclassified
a5047db5115b39c5acf0420288c9ac69	p__Firmicutes	c__Clostridia	o__Clostridiales	f__Lachnospiraceae	g__Lachnospiraceae_unclassified	s__Lachnospiraceae_unclassified
80e80a7cdae8e3118b0d573e03213368	p__Bacteroidota	c__Bacteroidia	o__Bacteroidales	f__Muribaculaceae	g__Muribaculaceae_unclassified	s__Muribaculaceae_unclassified
a7548273a311c25a14e844ee59715699	p__Proteobacteria	c__Gammaproteobacteria	o__Burkholderiales	f__Alcaligenaceae	g__Oligella	s__Oligella_unclassified
7e800ca95c16e63de5e240778bf1ac83	p__Actinobacteriota	c__Actinobacteriota	o__Micrococcales	f__Microbacteriaceae	g__Conyzicola	s__Conyzicola_nivalis
550ed07e0e91974e55ad691a7449e858	p__Firmicutes	c__Clostridia	o__Oscillospirales	f__UCG-010	g__UCG-010_unclassified	s__UCG-010_unclassified
4ec5245f0cf914eab413b795d1a9d7b2	p__Actinobacteriota	c__Actinobacteria	o__Micrococcales	f__Micrococcaceae	g__Micrococcus	s__Micrococcus_unclassified
b55704584864ea7f2a90edb84341ed10	p__Proteobacteria	c__Gammaproteobacteria	o__Burkholderiales	f__Oxalobacteraceae	g__Undibacterium	s__Undibacterium_unclassified
bd4306a2e99e4c1e3589f2c893bd0cbe	p__Firmicutes	c__Clostridia	o__Lachnospirales	f__Lachnospiraceae	g__Dorea	s__Dorea_unclassified
fc918da71735b0e794923b4c45f3b277	p__Proteobacteria	c__Alphaproteobacteria	o__Kiloniellales	f__Fodinicurvataceae	g__Fodinicurvataceae_unclassified	s__Fodinicurvataceae_unclassified
c2d13bb20a074fb9fc0dd4689bb2c78b	p__Proteobacteria	c__Alphaproteobacteria	o__Rhizobiales	f__Rhizobiales_Incertae_Sedis	g__Phreatobacter	s__Phreatobacter_unclassified
b375bb407f06c2df645619e90adeb076	p__Bacteroidota	c__Bacteroidia	o__Flavobacteriales	f__Flavobacteriaceae	g__Capnocytophaga	s__Capnocytophaga_unclassified
41b0539141e529558b4ba2a209cf6df5	p__Actinobacteriota	c__Actinobacteria	o__Micrococcales	f__Micrococcaceae	g__Rothia	s__Rothia_unclassified
51e75956b9c2a412a606819e1de7c1ec	p__Actinobacteriota	c__Actinobacteria	o__Micromonosporales	f__Micromonosporaceae	g__Longispora	s__Longispora_unclassified
70156a11f2569fe82520ac336e26c767	p__Actinobacteriota	c__Actinobacteriota	o__Actinobacteriota_unclassified	f__Actinobacteriota_unclassified	g__Actinobacteriota_unclassified	s__Actinobacteriota_unclassified
2c5981221bc2d0d66e4d116f025c8a61	p__Firmicutes	c__Clostridia	o__Clostridiales	f__Lachnospiraceae	g__Lachnospiraceae_unclassified	s__Lachnospiraceae_unclassified
1063a9b4be483ffd474840a01a0d08bb	p__Proteobacteria	c__Gammaproteobacteria	o__Pseudomonadales	f__Moraxellaceae	g__Acinetobacter	s__Acinetobacter_johnsonii
29e9dedb03b3282bebba87d37348bbec	p__Proteobacteria	c__Alphaproteobacteria	o__Acetobacterales	f__Acetobacteraceae	g__Acetobacter	s__Acetobacter_unclassified
ebd81fbd693f615eca55c351b398739a	p__Firmicutes	c__Bacilli	o__Staphylococcales	f__Staphylococcaceae	g__Salinicoccus	s__Salinicoccus_unclassified
0f6d46c70548d4ce709802b6e3162f6f	p__Firmicutes	c__Bacilli	o__Lactobacillales	f__Enterococcaceae	g__Enterococcus	s__Enterococcus_faecalis
22b01a3688c70b585d88bef10be4fc41	p__Firmicutes	c__Clostridia	o__Clostridia_UCG-014	f__Clostridia_UCG-014_unclassified	g__Clostridia_UCG-014_unclassified	s__Clostridia_UCG-014_unclassified
bcebd1941769f9ec6cd3da5f4e393f47	p__Proteobacteria	c__Gammaproteobacteria	o__Pseudomonadales	f__Moraxellaceae	g__Acinetobacter	s__Acinetobacter_unclassified
96e81eb1bdf277b736efcd3636244c1a	p__Firmicutes	c__Bacilli	o__Bacillales	f__Bacillaceae	g__Bacillus	s__Bacillus_sp._IP-95
a417cc2f0660a5f6fd2d43c2142e1bb1	p__Firmicutes	c__Clostridia	o__Oscillospirales	f__Oscillospiraceae	g__Colidextribacter	s__Colidextribacter_unclassified
c9f1a046cbd271fa37bdbf7c0819f3df	p__Proteobacteria	c__Alphaproteobacteria	o__Rhizobiales	f__Rhizobiaceae	g__Hoeflea	s__Hoeflea_unclassified
bf8d343e1008e8b317868dbf9f29cbc5	p__Actinobacteriota	c__Actinobacteria	o__Propionibacteriales	f__Nocardioidaceae	g__Nocardioides	s__Nocardioides_unclassified
c4f05e338e7faf27efa6b203c279b531	p__Actinobacteriota	c__Thermoleophilia	o__Solirubrobacterales	f__67-14	g__67-14_unclassified	s__67-14_unclassified
cbc989e1db3ab491f1285dcfb4322c2a	p__Proteobacteria	c__Alphaproteobacteria	o__Rhodobacterales	f__Rhodobacteraceae	g__Rhodovulum	s__Rhodovulum_sp.
e48f3660ccb18dfb78cdde7258c8595c	p__Actinobacteriota	c__Actinobacteriota	o__Actinobacteriota_unclassified	f__Actinobacteriota_unclassified	g__Actinobacteriota_unclassified	s__Actinobacteriota_unclassified
109841e6f62b4aa740ae603b43d0d2c1	p__Firmicutes	c__Clostridia	o__Lachnospirales	f__Lachnospiraceae	g__Anaerostipes	s__Anaerostipes_unclassified
a13aa4dd028508679b5b54b5008daec1	p__Proteobacteria	c__Gammaproteobacteria	o__Enterobacterales	f__Pasteurellaceae	g__Haemophilus	s__Haemophilus_unclassified
4b8a1adbdb2d91e4e6c4924de278991f	p__Proteobacteria	c__Gammaproteobacteria	o__Pseudomonadales	f__Moraxellaceae	g__Acinetobacter	s__Acinetobacter_unclassified
b3f07b00796d333d7369f3c8d28b3756	p__Proteobacteria	c__Gammaproteobacteria	o__Xanthomonadales	f__Xanthomonadaceae	g__Stenotrophomonas	s__Stenotrophomonas_sp._EAMC11
4719cca92066fcb5c3b7a5a8466edf7a	p__Actinobacteriota	c__Thermoleophilia	o__Solirubrobacterales	f__Solirubrobacteraceae	g__Solirubrobacter	s__Solirubrobacter_unclassified
0c7e3bb745f833e1268b0e3b357ff411	p__Myxococcota	c__bacteriap25	o__bacteriap25_unclassified	f__bacteriap25_unclassified	g__bacteriap25_unclassified	s__bacteriap25_unclassified
fca4ef32e258b829e6a7d083dd6ed95b	p__Firmicutes	c__Clostridia	o__Clostridiales	f__Clostridiales_unclassified	g__Clostridiales_unclassified	s__Clostridiales_unclassified
03f6153163a0b9bc2e23e74be85aab2c	p__Firmicutes	c__Bacilli	o__Lactobacillales	f__Streptococcaceae	g__Streptococcus	s__uncultured_Streptococcus_sp.
e2565f5c31ee78885b3c07f87ddc130f	p__Proteobacteria	c__Gammaproteobacteria	o__Enterobacterales	f__Orbaceae	g__Gilliamella	s__Gilliamella_unclassified
592034b38ba14dec5f60783052c2a5f5	p__Proteobacteria	c__Alphaproteobacteria	o__Caulobacterales	f__Caulobacteraceae	g__Caulobacteraceae_unclassified	s__Caulobacteraceae_unclassified
78ce80a526c4708b4922435909001482	p__Bacteroidota	c__Bacteroidia	o__Bacteroidales	f__Tannerellaceae	g__Parabacteroides	s__Parabacteroides_distasonis
b7b8924f3ea452a34148120303263038	p__Firmicutes	c__Clostridia	o__Clostridiales	f__Clostridiales_unclassified	g__Clostridiales_unclassified	s__Clostridiales_unclassified
b62fd07e2c96423bab395852c88fb147	p__Bacteroidota	c__Bacteroidia	o__Bacteroidales	f__Tannerellaceae	g__Parabacteroides	s__Parabacteroides_goldsteinii
df9f127f34e52758c22bb8768ea9dd1d	p__Proteobacteria	c__Alphaproteobacteria	o__Rhizobiales	f__Rhizobiaceae	g__Rhizobium	s__Rhizobium_soli
01673b9c8934ba708525443ec862b47c	p__Proteobacteria	c__Gammaproteobacteria	o__Pseudomonadales	f__Pseudomonadaceae	g__Pseudomonas	s__Pseudomonas_veronii
d71e43b7d8404f78b557af8804e0ea0f	p__Proteobacteria	c__Gammaproteobacteria	o__Enterobacterales	f__Pasteurellaceae	g__Haemophilus	s__Haemophilus_unclassified
f95f6e21f8b437b2bd4e05b624681ac7	p__Actinobacteriota	c__Actinobacteria	o__Corynebacteriales	f__Corynebacteriaceae	g__Corynebacterium	s__Corynebacterium_unclassified
951d91882db315b5a935f3d870ab0bef	p__Proteobacteria	c__Gammaproteobacteria	o__Pseudomonadales	f__Moraxellaceae	g__Moraxella	s__Moraxella_sp.
cee25e6a8da2c1dc599e73698085f395	p__Actinobacteriota	c__Actinobacteria	o__Actinomycetales	f__Actinomycetaceae	g__Actinomyces	s__Actinomyces_unclassified
86e37b95e33f565f13a833990d265a9e	p__Firmicutes	c__Clostridia	o__Clostridiales	f__Lachnospiraceae	g__Anaerotignum	s__Anaerotignum_sp.
3ded7be9089527946a7daf372dbd5e07	p__Proteobacteria	c__Gammaproteobacteria	o__Enterobacterales	f__Enterobacteriaceae	g__Citrobacter	s__uncultured_Citrobacter_sp.
c4760aa2aed9871f59bd9ba0de8c4acd	p__Firmicutes	c__Bacilli	o__Lactobacillales	f__Lactobacillaceae	g__Lacticaseibacillus	s__Lacticaseibacillus_unclassified
52d0bcdf8f3ca70010b6e77c297fc3ae	p__Bacteroidota	c__Bacteroidia	o__Bacteroidales	f__Muribaculaceae	g__Muribaculaceae_unclassified	s__Muribaculaceae_unclassified
cbf8dafc9def7ebc98da8f059ed5c1c8	p__Firmicutes	c__Clostridia	o__Oscillospirales	f__Oscillospiraceae	g__Intestinimonas	s__Intestinimonas_unclassified
d2b3f7a7842df325eb9c80bcea240910	p__Firmicutes	c__Clostridia	o__Thermincolales	f__Thermincolaceae	g__Thermincola	s__Thermincola_unclassified
11083ee40130122ecf53700df3815e6b	p__Proteobacteria	c__Gammaproteobacteria	o__Enterobacterales	f__Hafniaceae	g__Hafnia-Obesumbacterium	s__Hafnia-Obesumbacterium_unclassified
09bb4ac5882b6259025da443cc8625d9	p__Proteobacteria	c__Gammaproteobacteria	o__Burkholderiales	f__Neisseriaceae	g__Neisseria	s__Neisseria_unclassified
cab39de8037828a8552601d7847ba983	p__Proteobacteria	c__Alphaproteobacteria	o__Caulobacterales	f__Caulobacteraceae	g__Phenylobacterium	s__uncultured_Phenylobacterium_sp.
e6a898f86f3326ae25e79f8365cde180	p__Proteobacteria	c__Gammaproteobacteria	o__Xanthomonadales	f__Rhodanobacteraceae	g__Rhodanobacter	s__uncultured_Rhodanobacter_sp.
f6a599b462f857ccf627e079a76aeb81	p__Bacteroidota	c__Bacteroidia	o__Bacteroidales	f__Muribaculaceae	g__Muribaculaceae_unclassified	s__Muribaculaceae_unclassified
e3763f37ced8991a14005e352690068a	p__Firmicutes	c__Clostridia	o__Lachnospirales	f__Lachnospiraceae	g__Eubacterium]_hallii_group	s__Eubacterium]_hallii_group_unclassified
09f4bba3ebe5d090ffdd3763444bc085	p__Proteobacteria	c__Alphaproteobacteria	o__Caulobacterales	f__Caulobacteraceae	g__Caulobacter	s__Caulobacter_sp._NW-2013-Rh15
1cad8afbbab5c2d51e61e01ce30280a4	p__Firmicutes	c__Clostridia	o__Oscillospirales	f__Oscillospiraceae	g__Oscillibacter	s__Oscillibacter_unclassified
88bca32af58137abd678842f39ea4e9a	p__Proteobacteria	c__Alphaproteobacteria	o__Caulobacterales	f__Caulobacteraceae	g__Phenylobacterium	s__uncultured_Phenylobacterium_sp.
51d99d76b0ad46bf276aec2ca0058ac1	p__Actinobacteriota	c__Acidimicrobiia	o__Microtrichales	f__Ilumatobacteraceae	g__Ilumatobacteraceae_unclassified	s__Ilumatobacteraceae_unclassified
36e4ad985014afcf52c8d85cc6690812	p__Proteobacteria	c__Betaproteobacteria	o__Burkholderiales	f__Oxalobacteraceae	g__Janthinobacterium	s__Janthinobacterium_lividum
fbf221b15d2ef08d2d0cdf685b4759dd	p__Proteobacteria	c__Gammaproteobacteria	o__Enterobacterales	f__Enterobacteriaceae	g__Enterobacter	s__uncultured_Enterobacter_sp.
b225d78f3606aaea3222a90099d7b744	p__Bacteroidota	c__Bacteroidia	o__Bacteroidales	f__Prevotellaceae	g__Prevotella_9	s__Prevotella_9_unclassified
0481bcb8f8994a62685621fd5ebc82a3	p__Proteobacteria	c__Gammaproteobacteria	o__Pseudomonadales	f__Nitrincolaceae	g__Nitrincola	s__Nitrincola_unclassified
752d1e1fc2e91bac3f07b8d7012b115b	p__Firmicutes	c__Clostridia	o__Clostridiales	f__Clostridiales_unclassified	g__Clostridiales_unclassified	s__Clostridiales_unclassified
c7d0fa1ff7a7ddef4d55b8ebcbe24a8e	p__Proteobacteria	c__Alphaproteobacteria	o__Sphingomonadales	f__Sphingomonadaceae	g__Altererythrobacter	s__Altererythrobacter_unclassified
059a184a6efe4a13cb1d4bb1d51e88fb	p__Firmicutes	c__Bacilli	o__Lactobacillales	f__Streptococcaceae	g__Streptococcus	s__Streptococcus_cristatus
f05ee9e4d6ce56a6a732017a0eada8ad	p__Bacteroidota	c__Bacteroidia	o__Flavobacteriales	f__Flavobacteriaceae	g__Capnocytophaga	s__Capnocytophaga_unclassified
5e2f801c6bdd4ee934e6ee7234729007	p__Firmicutes	c__Bacilli	o__Lactobacillales	f__Lactobacillaceae	g__Ligilactobacillus	s__Ligilactobacillus_unclassified
61915cbf1fa39136480711101ffe5291	p__Proteobacteria	c__Gammaproteobacteria	o__Xanthomonadales	f__Xanthomonadaceae	g__Xanthomonadaceae_unclassified	s__Xanthomonadaceae_unclassified
5b4b7cd99b31a1bec47c8fbb9fe1d056	p__Proteobacteria	c__Betaproteobacteria	o__Burkholderiales	f__Burkholderiales_unclassified	g__Burkholderiales_unclassified	s__Burkholderiales_unclassified
7d002fe887ccde80191d8cec91b8b237	p__Firmicutes	c__Clostridia	o__Clostridiales	f__Lachnospiraceae	g__Anaerotignum	s__Anaerotignum_sp.
bd108f3e833c61cebd6a1ff32a36ddce	p__Firmicutes	c__Firmicutes_unclassified	o__Firmicutes_unclassified	f__Firmicutes_unclassified	g__Firmicutes_unclassified	s__Firmicutes_unclassified
784358e02f3b44e0f02b8f062c5a8778	p__Proteobacteria	c__Alphaproteobacteria	o__Caulobacterales	f__Caulobacteraceae	g__Brevundimonas	s__Brevundimonas_aurantiaca
3520c815646e0253ca92da98f85899e5	p__Firmicutes	c__Clostridia	o__Clostridiales	f__Lachnospiraceae	g__Lachnospiraceae_unclassified	s__Lachnospiraceae_unclassified
c440c71c3be6d8a2fbfd074226ebcb13	p__Firmicutes	c__Clostridia	o__Oscillospirales	f__Oscillospiraceae	g__NK4A214_group	s__NK4A214_group_unclassified
02f4c01ca3cb0f6603eeaec32db75003	p__Proteobacteria	c__Alphaproteobacteria	o__Caulobacterales	f__Caulobacteraceae	g__Caulobacter	s__Caulobacter_sp._NW-2013-Rh15
7bee003645b6ac007861d6f46d549022	p__Proteobacteria	c__Alphaproteobacteria	o__Caulobacterales	f__Caulobacteraceae	g__Phenylobacterium	s__Phenylobacterium_sp._P-28
32f47b229df2c632f04c7536d4c462b3	p__Firmicutes	c__Bacilli	o__Erysipelotrichales	f__Erysipelotrichaceae	g__Turicibacter	s__Turicibacter_unclassified
851e5c391da9e84dcec579e9b0f81afc	p__Proteobacteria	c__Alphaproteobacteria	o__Sphingomonadales	f__Sphingomonadaceae	g__Sphingomonas	s__uncultured_Sphingomonas_sp.
c2b40ae72882eb7cc86c47dd7f0e5ecb	p__Firmicutes	c__Clostridia	o__Clostridiales	f__Clostridiales_unclassified	g__Clostridiales_unclassified	s__Clostridiales_unclassified
e30110a3494155438722b62375d9c299	p__Actinobacteriota	c__Actinobacteriota	o__Corynebacteriales	f__Corynebacteriaceae	g__Corynebacterium	s__Corynebacterium_tuberculostearicum
2dc81c225d7e4a5538e949b01ef5a031	p__Actinobacteriota	c__Actinobacteria	o__Frankiales	f__Frankiales_unclassified	g__Frankiales_unclassified	s__Frankiales_unclassified
d2e420bbbc46f623a46c495eee062621	p__Firmicutes	c__Bacilli	o__Bacillales	f__Planococcaceae	g__Planococcus	s__Planococcus_salinarum
e16b8d436fc21e003846311b0355efc5	p__unclassified	c__unclassified	o__unclassified	f__unclassified	g__unclassified	s__unclassified
8280867a438016d4d6ed2ee713917ea0	p__Proteobacteria	c__Gammaproteobacteria	o__Pseudomonadales	f__Pseudomonadaceae	g__Pseudomonas	s__Pseudomonas_syringae
ddb48ce03e659deaf8eae0e96b06cf5c	p__Firmicutes	c__Clostridia	o__Lachnospirales	f__Lachnospiraceae	g__Lachnospiraceae_NK4A136_group	s__Lachnospiraceae_NK4A136_group_unclassified
84d0344b32ba7b47aed6ccaacf36820d	p__Firmicutes	c__Firmicutes_unclassified	o__Firmicutes_unclassified	f__Firmicutes_unclassified	g__Firmicutes_unclassified	s__Firmicutes_unclassified
912622e522f4dae1c83b8471093a7885	p__Firmicutes	c__Clostridia	o__Lachnospirales	f__Lachnospiraceae	g__Lachnospiraceae_NK4A136_group	s__Lachnospiraceae_NK4A136_group_unclassified
e2bccec12562df9be80bf3a04056c65f	p__Firmicutes	c__Negativicutes	o__Veillonellales-Selenomonadales	f__Veillonellaceae	g__Veillonella	s__Veillonella_unclassified
caf9425dcfebd91c4f26c9f0fbc35ba4	p__Firmicutes	c__Bacilli	o__Bacillales	f__Bacillaceae	g__Anoxybacillus	s__Anoxybacillus_flavithermus
bf9a9b43c64a5fa09dcd40eb77126c82	p__Proteobacteria	c__Alphaproteobacteria	o__Rhodobacterales	f__Rhodobacteraceae	g__Paracoccus	s__Paracoccus_saliphilus
65aac12527f726c711c6026a0d0b7f40	p__Firmicutes	c__Bacilli	o__Erysipelotrichales	f__Erysipelotrichaceae	g__Turicibacter	s__Turicibacter_unclassified
55ea04b819c50d72dbfc3bd698fabe76	p__Bacteroidota	c__Bacteroidia	o__Chitinophagales	f__Chitinophagaceae	g__Cnuella	s__Cnuella_unclassified
9bcfe0fe66e62e4c4b49a893008eabfa	p__Proteobacteria	c__Gammaproteobacteria	o__Pseudomonadales	f__Pseudomonadaceae	g__Pseudomonas	s__Pseudomonas_sp._SG4502
10001c6cd0c6f7e15729595ab522950d	p__Proteobacteria	c__Alphaproteobacteria	o__Caulobacterales	f__Caulobacteraceae	g__Brevundimonas	s__Brevundimonas_aurantiaca
d56954e87658ef0d7c5f80aec72be9b7	p__unclassified	c__unclassified	o__unclassified	f__unclassified	g__unclassified	s__unclassified
5fc3631c9c249d3ac18a79ff8ef6d47b	p__Actinobacteriota	c__Thermoleophilia	o__Solirubrobacterales	f__Solirubrobacteraceae	g__Conexibacter	s__Conexibacter_unclassified
7f8cab0ee83c3fe5e45679b389fcaf8d	p__Firmicutes	c__Clostridia	o__Clostridiales	f__Lachnospiraceae	g__Lachnospiraceae_unclassified	s__Lachnospiraceae_unclassified
c31e46863dcc664218955459e31379e8	p__Spirochaetota	c__Leptospirae	o__Leptospirales	f__Leptospiraceae	g__Leptonema	s__Leptonema_unclassified
9990f6b6afa00f3fd8a3be5b9bfdd594	p__Actinobacteriota	c__Actinobacteria	o__Actinomycetales	f__Actinomycetaceae	g__F0332	s__F0332_unclassified
020dfe956e6e2e235703c7a5d833ec20	p__Proteobacteria	c__Gammaproteobacteria	o__Enterobacterales	f__Morganellaceae	g__Providencia	s__Providencia_sp._K1
a39504e650d57318d9e9f069ee828b73	p__Planctomycetota	c__Planctomycetes	o__Gemmatales	f__Gemmataceae	g__Fimbriiglobus	s__Fimbriiglobus_unclassified
95aa112cdfe65619b249bf4f438b64ca	p__Firmicutes	c__Clostridia	o__Clostridiales	f__Lachnospiraceae	g__Anaerotignum	s__Anaerotignum_sp.
6d23e97ba4bca94a76f75b938a87b83b	p__Firmicutes	c__Bacilli	o__Erysipelotrichales	f__Erysipelotrichaceae	g__Ileibacterium	s__Ileibacterium_unclassified
3a5bc18a9562ae184c227e0d1950a006	p__Bacteroidota	c__Bacteroidia	o__Bacteroidales	f__Muribaculaceae	g__Muribaculaceae_unclassified	s__Muribaculaceae_unclassified
069bc9647c41944150ae9736ca63c187	p__Proteobacteria	c__Gammaproteobacteria	o__Burkholderiales	f__Oxalobacteraceae	g__Noviherbaspirillum	s__Noviherbaspirillum_unclassified
de7a47eca1f44e94cc013a5df91e44c3	p__Actinobacteriota	c__Coriobacteriia	o__Coriobacteriales	f__Coriobacteriaceae	g__Coriobacteriaceae_unclassified	s__Coriobacteriaceae_unclassified
70907799e40c20d050fb5054ddb9e4cb	p__Proteobacteria	c__Gammaproteobacteria	o__Xanthomonadales	f__Xanthomonadaceae	g__Luteimonas	s__Luteimonas_marina
e068b498864679093c5ed0367fcb3775	p__Proteobacteria	c__Alphaproteobacteria	o__Rhizobiales	f__Beijerinckiaceae	g__Methylobacterium-Methylorubrum	s__Methylobacterium-Methylorubrum_unclassified
3a09dcfb00de80a8747e49709f701b0d	p__Campylobacterota	c__Campylobacteria	o__Campylobacterales	f__Campylobacteraceae	g__Campylobacter	s__Campylobacter_unclassified
da539626cd0a5a5d76493dfd01120eb8	p__Firmicutes	c__Clostridia	o__Lachnospirales	f__Lachnospiraceae	g__Lachnospiraceae_NK4A136_group	s__Lachnospiraceae_NK4A136_group_unclassified
0ceb2a3a8de90a4bb2c96cd78cb80ca6	p__Planctomycetota	c__Planctomycetia	o__Planctomycetales	f__Planctomycetaceae	g__Planctomycetaceae_unclassified	s__Planctomycetaceae_unclassified
0970db89ab439ac61d73c3364acbe6cc	p__Firmicutes	c__Clostridia	o__Peptostreptococcales-Tissierellales	f__Anaerovoracaceae	g__Eubacterium]_nodatum_group	s__Eubacterium]_nodatum_group_unclassified
7aab4546f8ff5484783b2f6ffad6d258	p__Verrucomicrobiota	c__Verrucomicrobiae	o__Verrucomicrobiales	f__Akkermansiaceae	g__Akkermansia	s__Akkermansia_unclassified
8bd7e343d3f08d094e05bfe359c97f07	p__Proteobacteria	c__Gammaproteobacteria	o__Burkholderiales	f__Burkholderiaceae	g__Burkholderia-Caballeronia-Paraburkholderia	s__Burkholderia-Caballeronia-Paraburkholderia_unclassified
ec4f30dcba847a8a604069a3bd845a6f	p__Bacteroidota	c__Bacteroidia	o__Bacteroidales	f__Muribaculaceae	g__Muribaculaceae_unclassified	s__Muribaculaceae_unclassified
dff3f76a5346b1c1e932b78ac4eaf605	p__Proteobacteria	c__Alphaproteobacteria	o__Caulobacterales	f__Caulobacteraceae	g__Phenylobacterium	s__Phenylobacterium_unclassified
0c21b4c05b0d9d29d630bcfdbd1d1e5f	p__Actinobacteriota	c__Coriobacteriia	o__Coriobacteriales	f__Coriobacteriaceae	g__Collinsella	s__Collinsella_unclassified
f9512c23f88a786065e56a87f635ab52	p__Firmicutes	c__Clostridia	o__Clostridiales	f__Lachnospiraceae	g__Acetatifactor	s__Acetatifactor_sp.
c6fa40823ecedf0ebf2cb1af22f0efe0	p__Firmicutes	c__Clostridia	o__Lachnospirales	f__Lachnospiraceae	g__Lachnospiraceae_UCG-006	s__Lachnospiraceae_UCG-006_unclassified
e0f9e7e1ce99607b876d790b9419cb0d	p__Firmicutes	c__Clostridia	o__Clostridiales	f__Lachnospiraceae	g__Lachnospiraceae_unclassified	s__Lachnospiraceae_unclassified
75a9311d26312902306b8dbb7a802be2	p__Desulfobacterota	c__Desulfovibrionia	o__Desulfovibrionales	f__Desulfovibrionaceae	g__Desulfovibrionaceae_unclassified	s__Desulfovibrionaceae_unclassified
62137cb3f76421188b9b108d904e92be	p__Proteobacteria	c__Alphaproteobacteria	o__Caulobacterales	f__Caulobacteraceae	g__Phenylobacterium	s__uncultured_Phenylobacterium_sp.
aa5d3c6c3204e317cbe77d45bd08f898	p__Firmicutes	c__Clostridia	o__Lachnospirales	f__Lachnospiraceae	g__Johnsonella	s__Johnsonella_unclassified
f66d22d863836305aca9ab69b91d956b	p__Firmicutes	c__Negativicutes	o__Selenomonadales	f__Selenomonadaceae	g__Selenomonas	s__Selenomonas_noxia
db84b26d963a3bd0cf65e580ba01d9a9	p__Firmicutes	c__Clostridia	o__Clostridiales	f__Ruminococcaceae	g__Pseudoflavonifractor	s__uncultured_Pseudoflavonifractor_sp.
c7fa94bbdf7aa6e5b19b48e89f329ff6	p__Firmicutes	c__Clostridia	o__Lachnospirales	f__Lachnospiraceae	g__Blautia	s__Blautia_unclassified
a3bbbfb3d508779f0eefe022f360439b	p__Proteobacteria	c__Gammaproteobacteria	o__Enterobacterales	f__Erwiniaceae	g__Pantoea	s__Pantoea_agglomerans
52e5699c94de102da70ae27e4ce69996	p__Bacteroidota	c__Bacteroidia	o__Bacteroidales	f__Rikenellaceae	g__Alistipes	s__uncultured_Alistipes_sp.
d019178ad4c9ec80af38d45a890db676	p__Proteobacteria	c__Gammaproteobacteria	o__Burkholderiales	f__Oxalobacteraceae	g__Massilia	s__Massilia_unclassified
e0f64f8122a970a2e0a3233f8e392dc2	p__Proteobacteria	c__Gammaproteobacteria	o__Enterobacterales	f__Hafniaceae	g__Hafnia-Obesumbacterium	s__Hafnia-Obesumbacterium_unclassified
34bd6ea451346af9a50fda2f6f1123a3	p__Bacteroidota	c__Bacteroidia	o__Bacteroidales	f__Bacteroidaceae	g__Bacteroides	s__Bacteroides_fragilis
4fa150b8e56abe7b2f324314d556db7b	p__Proteobacteria	c__Gammaproteobacteria	o__Coxiellales	f__Coxiellaceae	g__Coxiella	s__Coxiella_unclassified
452e795c02fdae61b8f6c01ce564e14e	p__Firmicutes	c__Clostridia	o__Clostridiales	f__Lachnospiraceae	g__Robinsoniella	s__Robinsoniella_sp.
d4408009d15b84729f49893e40d6c47a	p__Proteobacteria	c__Gammaproteobacteria	o__Pseudomonadales	f__Pseudomonadaceae	g__Pseudomonas	s__Pseudomonas_sp._MG-2011-7-BJ
d95552c43dcd9c18d5decf27047587fa	p__Actinobacteriota	c__Actinobacteria	o__Corynebacteriales	f__Corynebacteriaceae	g__Corynebacterium	s__Corynebacterium_unclassified
f02c124e50bc8253d980a110a711e469	p__Proteobacteria	c__Alphaproteobacteria	o__Tistrellales	f__Geminicoccaceae	g__Geminicoccaceae_unclassified	s__Geminicoccaceae_unclassified
6128800ae96989a17446726ab6982e4b	p__Firmicutes	c__Negativicutes	o__Veillonellales-Selenomonadales	f__Selenomonadaceae	g__Selenomonas	s__Selenomonas_unclassified
8ac4bd04828ef531acaf8ab979578978	p__Actinobacteriota	c__Coriobacteriia	o__Coriobacteriales	f__Atopobiaceae	g__Atopobium	s__uncultured_Atopobium_sp.
32a0d0986367b9f15c952d1c2f8e5966	p__Firmicutes	c__Clostridia	o__Lachnospirales	f__Lachnospiraceae	g__Blautia	s__Blautia_unclassified
dc88e7eea9e1d32eef9331e3748a30cd	p__Proteobacteria	c__Betaproteobacteria	o__Burkholderiales	f__Comamonadaceae	g__Acidovorax	s__Acidovorax_wautersii
19fb011e4d601e40b4af0b3c0b71c765	p__Proteobacteria	c__Gammaproteobacteria	o__Pseudomonadales	f__Pseudomonadaceae	g__Pseudomonas	s__Pseudomonas_sp.
07363cccbdb3c134ae4acc07f8312502	p__Actinobacteriota	c__Actinobacteria	o__Corynebacteriales	f__Corynebacteriaceae	g__Corynebacterium	s__Corynebacterium_unclassified
c592b0fa3f92471c9fb6b6daba360bfb	p__Proteobacteria	c__Gammaproteobacteria	o__Diplorickettsiales	f__Diplorickettsiaceae	g__Diplorickettsiaceae_unclassified	s__Diplorickettsiaceae_unclassified
fa167ccb0b58652c4bdc80d239140908	p__Bacteroidota	c__Rhodothermia	o__Balneolales	f__Balneolaceae	g__Balneolaceae_unclassified	s__Balneolaceae_unclassified
46aa33d0ca4310410cc38eb329ae3990	p__Proteobacteria	c__Alphaproteobacteria	o__Sphingomonadales	f__Sphingomonadaceae	g__Sphingomonas	s__uncultured_Sphingomonas_sp.
41edbcb4ec4a57c470810fb4b9ac9131	p__Proteobacteria	c__Alphaproteobacteria	o__Sphingomonadales	f__Sphingomonadaceae	g__Sphingomonas	s__Sphingomonas_unclassified
a87a9d149632dbc8c814caad860f66b2	p__Bacteroidota	c__Bacteroidia	o__Flavobacteriales	f__Flavobacteriaceae	g__Capnocytophaga	s__Capnocytophaga_unclassified
5f9f15d568898cba54c64734e611d905	p__Firmicutes	c__Clostridia	o__Clostridiales	f__Lachnospiraceae	g__Lachnospiraceae_unclassified	s__Lachnospiraceae_unclassified
40834746b177b13a593215d3158ff062	p__Proteobacteria	c__Gammaproteobacteria	o__Xanthomonadales	f__Xanthomonadaceae	g__Stenotrophomonas	s__Stenotrophomonas_sp.
e3b283f4d4700af85f542a64222d614d	p__Proteobacteria	c__Alphaproteobacteria	o__Rhizobiales	f__Rhizobiaceae	g__Phyllobacterium	s__Phyllobacterium_unclassified
4c6cf0ecb0f39ba3ec2899ae894dd060	p__Proteobacteria	c__Alphaproteobacteria	o__Caulobacterales	f__Caulobacteraceae	g__Brevundimonas	s__Brevundimonas_aurantiaca
6722ccef61750d60c41e156a59af7e87	p__Bacteroidota	c__Bacteroidia	o__Bacteroidales	f__Muribaculaceae	g__Muribaculaceae_unclassified	s__Muribaculaceae_unclassified
7d1ba5fd09f05e0204769051f55956c8	p__Bacteroidota	c__Bacteroidia	o__Bacteroidales	f__Muribaculaceae	g__Muribaculaceae_unclassified	s__Muribaculaceae_unclassified
a427625a303e8eddae88e4c65689723b	p__Actinobacteriota	c__Actinobacteria	o__Micrococcales	f__Microbacteriaceae	g__Curtobacterium	s__Curtobacterium_unclassified
627231232a6fcdbe6fb74e45119efd3a	p__Bacteroidota	c__Bacteroidia	o__Bacteroidales	f__Muribaculaceae	g__Muribaculaceae_unclassified	s__Muribaculaceae_unclassified
6f73d4836cb6c13f8c744e173ae999da	p__Actinobacteriota	c__Acidimicrobiia	o__IMCC26256	f__IMCC26256_unclassified	g__IMCC26256_unclassified	s__IMCC26256_unclassified
000f523c7e57fe22aa694807c17b9f88	p__Proteobacteria	c__Alphaproteobacteria	o__Rhodobacterales	f__Rhodobacteraceae	g__Paracoccus	s__Paracoccus_sp._KS-11_Z8B-43
83802e6ac09371247383f927f7d3aa25	p__Proteobacteria	c__Alphaproteobacteria	o__Sphingomonadales	f__Sphingomonadaceae	g__Sphingomonas	s__Sphingomonas_unclassified
23db4d5c7d2fea8adc7279a1c883e159	p__Proteobacteria	c__Alphaproteobacteria	o__Rhizobiales	f__Bradyrhizobiaceae	g__Bradyrhizobium	s__Bradyrhizobium_elkanii
2c4ae9bfeb0bf7ac94e398116ce904e5	p__Proteobacteria	c__Gammaproteobacteria	o__Enterobacterales	f__Pasteurellaceae	g__Haemophilus	s__Haemophilus_unclassified
806199bb594b4097d992d3c5572d051a	p__Bacteroidota	c__Bacteroidia	o__Bacteroidales	f__Prevotellaceae	g__Prevotellaceae_NK3B31_group	s__Prevotellaceae_NK3B31_group_unclassified
c37a7dc80eb54a7679de33f09c66d943	p__Bacteroidota	c__Bacteroidia	o__Bacteroidales	f__Muribaculaceae	g__Muribaculaceae_unclassified	s__Muribaculaceae_unclassified
ea29e6d07bd5e52bbf318d7ba6191d43	p__Firmicutes	c__Negativicutes	o__Veillonellales-Selenomonadales	f__Veillonellaceae	g__Veillonella	s__Veillonella_unclassified
6708f3220ac64fcd95459f340821a1ff	p__Actinobacteriota	c__Actinobacteria	o__Corynebacteriales	f__Corynebacteriaceae	g__Corynebacterium	s__Corynebacterium_unclassified
ce5f7bf639d01599bd6f91cd68d2b7ba	p__Proteobacteria	c__Alphaproteobacteria	o__Sphingomonadales	f__Sphingomonadaceae	g__Sphingomonas	s__Sphingomonas_unclassified
a7e70b8475347984164afc82c46c3c92	p__Proteobacteria	c__Gammaproteobacteria	o__Pseudomonadales	f__Halomonadaceae	g__Halomonas	s__Halomonas_unclassified
5556388c13ce3c501de4589d7779702c	p__Bacteroidota	c__Bacteroidia	o__Bacteroidales	f__Muribaculaceae	g__Muribaculaceae_unclassified	s__Muribaculaceae_unclassified
bbd45da3272d492dc4c5758e36c9103c	p__Proteobacteria	c__Alphaproteobacteria	o__Sphingomonadales	f__Sphingomonadaceae	g__Sphingomonadaceae_unclassified	s__Sphingomonadaceae_unclassified
7742e9e79b3a35232f69e33c24a6cac0	p__Proteobacteria	c__Alphaproteobacteria	o__Rhizobiales	f__Bradyrhizobiaceae	g__Bradyrhizobium	s__Bradyrhizobium_japonicum
d49f7af3b8d0d8775b08f1031e671d76	p__Firmicutes	c__Clostridia	o__Lachnospirales	f__Lachnospiraceae	g__Blautia	s__Blautia_unclassified
f69076b135c9c0f44886823a3a6600ba	p__Firmicutes	c__Clostridia	o__Oscillospirales	f__Oscillospiraceae	g__UCG-005	s__UCG-005_unclassified
a0c0146b306b7fcf2f602b1ce6b4109a	p__Chloroflexi	c__KD4-96	o__KD4-96_unclassified	f__KD4-96_unclassified	g__KD4-96_unclassified	s__KD4-96_unclassified
1dd2bafef23f0b7757e6cfbf1a4bce83	p__Bacteroidota	c__Bacteroidia	o__Bacteroidales	f__Marinifilaceae	g__Odoribacter	s__Odoribacter_unclassified
02934c4550551579ab8dc769b9a34b9a	p__Firmicutes	c__Negativicutes	o__Veillonellales-Selenomonadales	f__Selenomonadaceae	g__Megamonas	s__Megamonas_unclassified
cc1b2e6096db2c7aac77922f436b9662	p__Proteobacteria	c__Gammaproteobacteria	o__Burkholderiales	f__Sutterellaceae	g__Parasutterella	s__Parasutterella_unclassified
3deb68ac404a0dff1305e5ec5c73bc55	p__Proteobacteria	c__Gammaproteobacteria	o__Burkholderiales	f__Burkholderiaceae	g__Burkholderia-Caballeronia-Paraburkholderia	s__Burkholderia-Caballeronia-Paraburkholderia_unclassified
caaf44500e2effefea6823e9c5f19c9f	p__Proteobacteria	c__Gammaproteobacteria	o__Xanthomonadales	f__Xanthomonadaceae	g__Xanthomonas	s__Xanthomonas_campestris
d754ad49584093d09f7988e8d0d28b91	p__Actinobacteriota	c__Actinobacteria	o__Micrococcales	f__Microbacteriaceae	g__Microbacterium	s__Microbacterium_unclassified
d64a16659dd30edab994c8176b223e82	p__Proteobacteria	c__Betaproteobacteria	o__Burkholderiales	f__Comamonadaceae	g__Pelomonas	s__Pelomonas_saccharophila
2386b604faeb2327544a2bad9fac4ec4	p__Proteobacteria	c__Alphaproteobacteria	o__Rhizobiales	f__Beijerinckiaceae	g__Methylobacterium-Methylorubrum	s__Methylobacterium-Methylorubrum_unclassified
041c3d27202dce400dbb1bcafeaa394e	p__Proteobacteria	c__Gammaproteobacteria	o__Pseudomonadales	f__Pseudomonadaceae	g__Pseudomonas	s__Pseudomonas_unclassified
0b91cf7c4e02fd14f9c4c3efd4ce147d	p__Firmicutes	c__Clostridia	o__Oscillospirales	f__Oscillospiraceae	g__Oscillibacter	s__Oscillibacter_unclassified
b1201ff56e8d4c0145de260e25cc0cfd	p__Firmicutes	c__Clostridia	o__Clostridiales	f__Clostridiales_unclassified	g__Clostridiales_unclassified	s__Clostridiales_unclassified
26ed3a18e425db93d593a48b1a8c19fb	p__Proteobacteria	c__Gammaproteobacteria	o__Burkholderiales	f__Comamonadaceae	g__Hydrogenophaga	s__Hydrogenophaga_unclassified
aa2883b46705f8234fc6877a7bb3ced3	p__Actinobacteriota	c__Actinobacteria	o__Frankiales	f__Geodermatophilaceae	g__Blastococcus	s__Blastococcus_unclassified
e470a552db0f840395f0105a89103673	p__Planctomycetota	c__Planctomycetes	o__Gemmatales	f__Gemmataceae	g__Tuwongella	s__Tuwongella_unclassified
41989e450ea9cb03bfe64a221b82c308	p__Actinobacteriota	c__Actinobacteria	o__Pseudonocardiales	f__Pseudonocardiaceae	g__Saccharopolyspora	s__Saccharopolyspora_unclassified
62a374f672e2a0fb443be8ee0d068958	p__Firmicutes	c__Clostridia	o__Clostridia_UCG-014	f__Clostridia_UCG-014_unclassified	g__Clostridia_UCG-014_unclassified	s__Clostridia_UCG-014_unclassified
40c420154aad0e1873ea418203bc6ac3	p__Proteobacteria	c__Alphaproteobacteria	o__Caulobacterales	f__Caulobacteraceae	g__Brevundimonas	s__Brevundimonas_sp.
b2fc3f5d27825f9ba64e24f3a4e5584f	p__Firmicutes	c__Bacilli	o__Erysipelotrichales	f__Erysipelotrichaceae	g__Faecalibaculum	s__Faecalibaculum_unclassified
17a1d377f12b89a41e9312072db9a830	p__Firmicutes	c__Bacilli	o__Staphylococcales	f__Staphylococcaceae	g__Staphylococcus	s__Staphylococcus_unclassified
bc2fb70cf490939ec6833204b473bf82	p__Actinobacteriota	c__Actinobacteria	o__Corynebacteriales	f__Mycobacteriaceae	g__Mycobacterium	s__Mycobacterium_unclassified
0feb0fdd30c6f4fcc9f6d099ef92905a	p__Acidobacteriota	c__Holophagae	o__Subgroup_7	f__Subgroup_7_unclassified	g__Subgroup_7_unclassified	s__Subgroup_7_unclassified
9bc2c6a0a6efc8111aff4fd7f7777a05	p__Proteobacteria	c__Gammaproteobacteria	o__Enterobacterales	f__Enterobacteriaceae	g__Enterobacteriaceae_unclassified	s__Enterobacteriaceae_unclassified
aeac98a1112103e5fe22065a06a69566	p__Proteobacteria	c__Gammaproteobacteria	o__Enterobacterales	f__Morganellaceae	g__Morganella	s__uncultured_Morganella_sp.
a20ad1ebf2ed264e3a619e23f80312b2	p__Proteobacteria	c__Gammaproteobacteria	o__Enterobacterales	f__Erwiniaceae	g__Pantoea	s__Pantoea_sp._X84
8567bb59b0953d8a67a46a7f545728f6	p__Proteobacteria	c__Alphaproteobacteria	o__Rhodospirillales	f__Rhodospirillales_unclassified	g__Rhodospirillales_unclassified	s__Rhodospirillales_unclassified
c1490df61a4e675c777f29ccbb7a4079	p__Firmicutes	c__Bacilli	o__Lactobacillales	f__Carnobacteriaceae	g__Granulicatella	s__uncultured_Granulicatella_sp.
be39e2de2e8aa8c43dd515a0776124a3	p__Firmicutes	c__Clostridia	o__Lachnospirales	f__Lachnospiraceae	g__Eubacterium]_xylanophilum_group	s__Eubacterium]_xylanophilum_group_unclassified
c987a8665724c78c73e32d69f775708d	p__Firmicutes	c__Bacilli	o__Bacillales	f__Planococcaceae	g__Sporosarcina	s__Sporosarcina_sp.
3b4dff579c34ab709f71d5b08dd55460	p__Deinococcota	c__Deinococci	o__Thermales	f__Thermaceae	g__Meiothermus	s__Meiothermus_unclassified
d1c5a4a2ee6d999058916c1ea820cfa6	p__Proteobacteria	c__Alphaproteobacteria	o__Caulobacterales	f__Caulobacteraceae	g__Caulobacter	s__Caulobacter_sp._NW-2013-Rh15
7ecd7c0ff197458c6358a38a46352f79	p__Bacteroidota	c__Bacteroidia	o__Sphingobacteriales	f__Sphingobacteriaceae	g__Sphingobacterium	s__Sphingobacterium_unclassified
5c2237126ec7183a15dfc2151e803278	p__Firmicutes	c__Clostridia	o__Clostridia_UCG-014	f__Clostridia_UCG-014_unclassified	g__Clostridia_UCG-014_unclassified	s__Clostridia_UCG-014_unclassified
8d936916d386ece7730ce45a67555774	p__Proteobacteria	c__Gammaproteobacteria	o__Pseudomonadales	f__Moraxellaceae	g__Enhydrobacter	s__Enhydrobacter_unclassified
1e8217f3e6eaf0c02d08c57f0e8cced9	p__Actinobacteriota	c__Coriobacteriia	o__Coriobacteriales	f__Eggerthellaceae	g__Enterorhabdus	s__Enterorhabdus_unclassified
7767d22fbc9f8be647f1d28b19bdb196	p__Dadabacteria	c__Dadabacteriia	o__Dadabacteriales	f__Dadabacteriales_unclassified	g__Dadabacteriales_unclassified	s__Dadabacteriales_unclassified
9a1404906e93b57013764786ae4c2cb3	p__Firmicutes	c__Bacilli	o__Thermoactinomycetales	f__Thermoactinomycetaceae	g__Kroppenstedtia	s__Kroppenstedtia_unclassified
ef97d79b77b357b4efe61b0a31153be2	p__Bacteroidota	c__Bacteroidia	o__Bacteroidales	f__Muribaculaceae	g__Muribaculaceae_unclassified	s__Muribaculaceae_unclassified
33bd1b208803442d89578d0217033e77	p__Fusobacteriota	c__Fusobacteriia	o__Fusobacteriales	f__Leptotrichiaceae	g__Leptotrichia	s__Leptotrichia_unclassified
1583f2138d149f80697bbf8c35c5f171	p__Proteobacteria	c__Gammaproteobacteria	o__Enterobacterales	f__Enterobacteriaceae	g__Citrobacter	s__uncultured_Citrobacter_sp.
1bd161f84a9a02d68a6b51814005005e	p__Gemmatimonadota	c__Gemmatimonadota_unclassified	o__Gemmatimonadota_unclassified	f__Gemmatimonadota_unclassified	g__Gemmatimonadota_unclassified	s__Gemmatimonadota_unclassified
bd261c1ffaffedbd2776ba914eafe5cd	p__Proteobacteria	c__Alphaproteobacteria	o__Sphingomonadales	f__Sphingomonadaceae	g__Sphingomonas	s__Sphingomonas_sp._AeL06
70639af949d7ffc642c32587ffe5e005	p__Firmicutes	c__Clostridia	o__Clostridiales	f__Lachnospiraceae	g__Lachnospiraceae_unclassified	s__Lachnospiraceae_unclassified
634f20bace9596ebabb219628bc80f31	p__Firmicutes	c__Bacilli	o__Erysipelotrichales	f__Erysipelotrichaceae	g__Clostridium]_innocuum_group	s__Clostridium]_innocuum_group_unclassified
2a1ce1c72c3590eaf19f4271bdbb9359	p__Firmicutes	c__Clostridia	o__Lachnospirales	f__Lachnospiraceae	g__Blautia	s__Blautia_unclassified
74c764cd57dcb0e8dc8945a1836bdc3a	p__Proteobacteria	c__Gammaproteobacteria	o__Enterobacterales	f__Enterobacteriaceae	g__Klebsiella	s__Klebsiella_pneumoniae
29d6ff675f04393db2086e3739615569	p__Proteobacteria	c__Alphaproteobacteria	o__Rhizobiales	f__Rhizobiaceae	g__Shinella	s__uncultured_Shinella_sp.
60612e3f3c704ff522edd7ca878a36eb	p__Proteobacteria	c__Gammaproteobacteria	o__Burkholderiales	f__TRA3-20	g__TRA3-20_unclassified	s__TRA3-20_unclassified
d49c76005bd93df9c73af5350d384989	p__Proteobacteria	c__Gammaproteobacteria	o__Enterobacterales	f__Hafniaceae	g__Hafnia-Obesumbacterium	s__Hafnia-Obesumbacterium_unclassified
e2e65072a632720a4abf4cb1087433e4	p__Firmicutes	c__Bacilli	o__Bacillales	f__Bacillaceae	g__Bacillus	s__Bacillus_sp._IDA4921
a330bbce8d0284abcc2cd49ad2687c18	p__Proteobacteria	c__Alphaproteobacteria	o__Sphingomonadales	f__Sphingomonadaceae	g__Sphingomonas	s__Sphingomonas_unclassified
dd65385bde58558daf5273b295c4e05f	p__Acidobacteriota	c__Acidobacteriia	o__Acidobacteriotales	f__Acidobacteriotales_unclassified	g__Acidobacteriotales_unclassified	s__Acidobacteriotales_unclassified
0ccb7b0d5ed4e7fe7c4535b3a782b23d	p__Proteobacteria	c__Gammaproteobacteria	o__Xanthomonadales	f__Xanthomonadaceae	g__Xanthomonas	s__Xanthomonas_campestris
14741c9390b18ee168e67ded65bdf097	p__Firmicutes	c__Firmicutes_unclassified	o__Firmicutes_unclassified	f__Firmicutes_unclassified	g__Firmicutes_unclassified	s__Firmicutes_unclassified
ab39e8d64ec0043e8464fcbecfc55f10	p__Proteobacteria	c__Alphaproteobacteria	o__Sphingomonadales	f__Sphingomonadaceae	g__Sphingomonas	s__uncultured_Sphingomonas_sp.
05a1ac81d0c6ce4df6d09b21b7faa7f1	p__Bacteroidota	c__Bacteroidia	o__Bacteroidales	f__Bacteroidaceae	g__Bacteroides	s__Bacteroides_unclassified
b4608994893f589da277327db82c131c	p__Cyanobacteria	c__Cyanobacteriia	o__Cyanobacteriales	f__Chroococcidiopsaceae	g__Chroococcidiopsis_SAG_2023	s__Chroococcidiopsis_SAG_2023_unclassified
6bbbc7748cdab7156d46fae01af48311	p__Actinobacteriota	c__Actinobacteriota	o__Corynebacteriales	f__Corynebacteriaceae	g__Corynebacterium	s__Corynebacterium_tuberculostearicum
b7530025b958c713f67f6aa7bb29700f	p__Proteobacteria	c__Alphaproteobacteria	o__Sphingomonadales	f__Sphingomonadaceae	g__Sphingomonas	s__uncultured_Sphingomonas_sp.
985d7c66aae194f588a6a51d4181aeaf	p__Proteobacteria	c__Alphaproteobacteria	o__Sphingomonadales	f__Sphingomonadaceae	g__Sphingomonas	s__Sphingomonas_sp._AU300_Ted2_R2A
f5c1106c4b50de6390fe486b75e619b0	p__Firmicutes	c__Clostridia	o__Clostridiales	f__Lachnospiraceae	g__Lachnospiraceae_unclassified	s__Lachnospiraceae_unclassified
1ab8713bff2b1892bfca1a498218bf00	p__Firmicutes	c__Clostridia	o__Oscillospirales	f__Eubacterium]_coprostanoligenes_group	g__Eubacterium]_coprostanoligenes_group_unclassified	s__Eubacterium]_coprostanoligenes_group_unclassified
b40e2ee20507d43a32b77be0ec45a72e	p__Firmicutes	c__Clostridia	o__Clostridia_UCG-014	f__Clostridia_UCG-014_unclassified	g__Clostridia_UCG-014_unclassified	s__Clostridia_UCG-014_unclassified
2e06829dedc8938f040a58ccf8675d42	p__Bacteroidota	c__Bacteroidia	o__Bacteroidales	f__Prevotellaceae	g__Prevotella	s__uncultured_Prevotella_sp.
408059b4254baea8b6ff71b389a63f28	p__Proteobacteria	c__Alphaproteobacteria	o__Sphingomonadales	f__Sphingomonadaceae	g__Sphingomonas	s__Sphingomonas_sp._L9-446
fcedcc8959387071185ff6c146c737f5	p__Cyanobacteria	c__Cyanobacteriia	o__Cyanobacteriales	f__Chroococcidiopsaceae	g__Chroococcidiopsis_SAG_2023	s__Chroococcidiopsis_SAG_2023_unclassified
e8f8b6fac73aa88d22160b416cd36281	p__Proteobacteria	c__Gammaproteobacteria	o__Enterobacterales	f__Enterobacteriaceae	g__Raoultella	s__Raoultella_terrigena
620d9972b8f99e8ca94183e2023fb7b8	p__Bacteroidota	c__Bacteroidia	o__Bacteroidales	f__Muribaculaceae	g__Muribaculaceae_unclassified	s__Muribaculaceae_unclassified
a8402068ca3a61da10fb4aaf38ae1b6a	p__Proteobacteria	c__Alphaproteobacteria	o__Sphingomonadales	f__Sphingomonadaceae	g__Sphingomonas	s__Sphingomonas_unclassified
b793af0220bca9e3bae3a0108d918028	p__Firmicutes	c__Clostridia	o__Clostridiales	f__Clostridiales_unclassified	g__Clostridiales_unclassified	s__Clostridiales_unclassified
1ee6184a8598318643e5fc3c845ad4ad	p__Proteobacteria	c__Alphaproteobacteria	o__Rhizobiales	f__Beijerinckiaceae	g__Methylobacterium-Methylorubrum	s__Methylobacterium-Methylorubrum_unclassified
24099fbfcc9a80a754f05beecfccfa81	p__Actinobacteriota	c__Actinobacteria	o__Pseudonocardiales	f__Pseudonocardiaceae	g__Actinophytocola	s__Actinophytocola_unclassified
2834e51d87bb60227009f97a5e1106c1	p__Actinobacteriota	c__Actinobacteria	o__Micrococcales	f__Micrococcaceae	g__Kocuria	s__Kocuria_unclassified
b96ce303cc1fffa76af9914e75bdd791	p__Firmicutes	c__Clostridia	o__Lachnospirales	f__Lachnospiraceae	g__Blautia	s__Blautia_unclassified
64479da3e6e3d472da1f9019dc1a4814	p__Proteobacteria	c__Alphaproteobacteria	o__Caulobacterales	f__Caulobacteraceae	g__Brevundimonas	s__Brevundimonas_sp._SOZ1-3121
d2683d43919e16c8ec1614de09dc4c59	p__Bacteroidota	c__Bacteroidia	o__Sphingobacteriales	f__Sphingobacteriaceae	g__Pedobacter	s__Pedobacter_unclassified
d444cc05aaa520480e8c83b43236787e	p__Proteobacteria	c__Alphaproteobacteria	o__Caulobacterales	f__Caulobacteraceae	g__Phenylobacterium	s__uncultured_Phenylobacterium_sp.
c1872e571cca1f147c7b58dab148f17d	p__Firmicutes	c__Clostridia	o__Clostridiales	f__Lachnospiraceae	g__Murimonas	s__Murimonas_sp.
aed5f8a92a6cf3887c7142010ae4c4a5	p__Proteobacteria	c__Gammaproteobacteria	o__Orbales	f__Orbaceae	g__Gilliamella	s__uncultured_Gilliamella_sp.
e692fcf963c630541c141757c5eb197a	p__Firmicutes	c__Negativicutes	o__Acidaminococcales	f__Acidaminococcaceae	g__Phascolarctobacterium	s__Phascolarctobacterium_faecium
5774e8309264c99a0ecce49497f09383	p__Bacteroidota	c__Bacteroidia	o__Flavobacteriales	f__Flavobacteriaceae	g__Salinimicrobium	s__Salinimicrobium_unclassified
464e7b7ea5e9629dbddd8fbd53abdc49	p__Proteobacteria	c__Alphaproteobacteria	o__Acetobacterales	f__Acetobacteraceae	g__Acetobacter	s__Acetobacter_unclassified
ac8c13c8ea1f94b20693ec477103db91	p__Proteobacteria	c__Alphaproteobacteria	o__Caulobacterales	f__Caulobacteraceae	g__Phenylobacterium	s__Phenylobacterium_sp._P-28
928ae4e8461d7ef0a47bbe51ddda6558	p__Firmicutes	c__Clostridia	o__Lachnospirales	f__Lachnospiraceae	g__Fusicatenibacter	s__Fusicatenibacter_unclassified
0eed4f6bb7f4f7a97278c395a36af875	p__Proteobacteria	c__Alphaproteobacteria	o__Sphingomonadales	f__Sphingomonadaceae	g__Sphingomonadaceae_unclassified	s__Sphingomonadaceae_unclassified
91f93d4c5a9fc94a218f67bb42be917c	p__Actinobacteriota	c__Actinobacteriota	o__Actinobacteriota_unclassified	f__Actinobacteriota_unclassified	g__Actinobacteriota_unclassified	s__Actinobacteriota_unclassified
8df3089174baa460a2ebfc39fdb3c178	p__Firmicutes	c__Clostridia	o__Clostridiales	f__Lachnospiraceae	g__Lachnospiraceae_unclassified	s__Lachnospiraceae_unclassified
efc8825997f22eb32f050ea4a9496e3b	p__Proteobacteria	c__Gammaproteobacteria	o__Burkholderiales	f__Oxalobacteraceae	g__Herminiimonas	s__Herminiimonas_unclassified
e665181ff71e8bb096abf66dde874658	p__Proteobacteria	c__Alphaproteobacteria	o__Rhizobiales	f__Brucellaceae	g__Ochrobactrum	s__Ochrobactrum_sp._15
81cca0c8514c3c4a389e2279501f7415	p__Bacteroidota	c__Bacteroidia	o__Bacteroidales	f__Prevotellaceae	g__Prevotella	s__Prevotella_nanceiensis
e843bee35b3772848b7040fd4d05cb33	p__Firmicutes	c__Clostridia	o__Clostridiales	f__Clostridiaceae	g__Clostridium	s__Clostridium_sp._ID6
df56f2da050e557949839dbbf27b6957	p__Bacteroidota	c__Bacteroidia	o__Bacteroidales	f__Bacteroidaceae	g__Bacteroides	s__Bacteroides_unclassified
dc2f672520a7fb34d9f1730632be74b9	p__Bacteroidota	c__Bacteroidia	o__Bacteroidales	f__Bacteroidaceae	g__Bacteroides	s__Bacteroides_uniformis
b07ed6c7d5a5d1dfa7184694e97c6fa5	p__Firmicutes	c__Negativicutes	o__Selenomonadales	f__Selenomonadaceae	g__Selenomonas	s__Selenomonas_sp._oral_taxon_140
8f31bf6388745d073246b5e095dd9e95	p__Firmicutes	c__Bacilli	o__Erysipelotrichales	f__Erysipelotrichaceae	g__Holdemanella	s__Holdemanella_unclassified
41f63e02cc199fe7ce28894304118a9f	p__Patescibacteria	c__Saccharimonadia	o__Saccharimonadales	f__Saccharimonadaceae	g__Candidatus_Saccharimonas	s__Candidatus_Saccharimonas_unclassified
8af9214fc54cb6a20a80c46c9bd7f44c	p__Proteobacteria	c__Alphaproteobacteria	o__Caulobacterales	f__Caulobacteraceae	g__Brevundimonas	s__Brevundimonas_staleyi
cb50fe4af7b70c900d2002736bee2daf	p__Firmicutes	c__Clostridia	o__Clostridiales	f__Lachnospiraceae	g__Lachnospiraceae_unclassified	s__Lachnospiraceae_unclassified
78f1a89d989772869280185d3bfde303	p__Planctomycetota	c__Planctomycetes	o__Gemmatales	f__Gemmataceae	g__Gemmata	s__Gemmata_unclassified
59f6101c7fcdab2825f9832ec2e31eac	p__Proteobacteria	c__Alphaproteobacteria	o__Caulobacterales	f__Caulobacteraceae	g__Caulobacter	s__Caulobacter_unclassified
56dc920af6a87a4d2d70416690fe1575	p__Actinobacteriota	c__Actinobacteria	o__Corynebacteriales	f__Dietziaceae	g__Dietzia	s__Dietzia_unclassified
d7193bfdd26c5b5f7bc0ec3ba5fedb71	p__Actinobacteriota	c__Actinobacteria	o__Corynebacteriales	f__Corynebacteriaceae	g__Corynebacterium	s__Corynebacterium_unclassified
924b48cf897bb4394fda7e027a079c54	p__Firmicutes	c__Bacilli	o__Erysipelotrichales	f__Erysipelatoclostridiaceae	g__Erysipelotrichaceae_UCG-003	s__Erysipelotrichaceae_UCG-003_unclassified
d4e8fb6e5730003e5e44fed4393c4a1b	p__Bacteroidota	c__Bacteroidia	o__Bacteroidales	f__Bacteroidaceae	g__Bacteroides	s__Bacteroides_acidifaciens
575037da2eda0f9dda9e70d41ebd71c8	p__Firmicutes	c__Clostridia	o__Lachnospirales	f__Lachnospiraceae	g__Roseburia	s__Roseburia_unclassified
0d7e10cada7b0ce91f9a2cb4c107d326	p__Actinobacteriota	c__Actinobacteria	o__Actinomycetales	f__Actinomycetaceae	g__Actinomyces	s__Actinomyces_unclassified
cc77af013dfb7219c037b00d1b1b5ddd	p__Bacteroidota	c__Bacteroidia	o__Flavobacteriales	f__Flavobacteriaceae	g__Flavobacterium	s__Flavobacterium_unclassified
4521ed21106e2a9f6c903b0dd046e965	p__Proteobacteria	c__Alphaproteobacteria	o__Caulobacterales	f__Caulobacteraceae	g__Brevundimonas	s__Brevundimonas_aurantiaca
ce1554043e55a460e8c9e4ab12608845	p__Firmicutes	c__Bacilli	o__Bacillales	f__Bacillaceae	g__Bacillus	s__Bacillus_coagulans
ea7d0f0309418a7d0de7cf311b6c1b9e	p__Deferribacterota	c__Deferribacteres	o__Deferribacterales	f__Deferribacteraceae	g__Mucispirillum	s__Mucispirillum_unclassified
1dfdcd7db65f345b41fbdf1d04386565	p__Bacteroidota	c__Bacteroidia	o__Bacteroidales	f__Tannerellaceae	g__Parabacteroides	s__Parabacteroides_unclassified
551fca5b60bf232e3525ef8ed68619da	p__Firmicutes	c__Bacilli	o__Lactobacillales	f__Lactobacillaceae	g__Lactobacillus	s__Lactobacillus_iners
27c37c7807a68d73f7ece97c2ff2794e	p__Proteobacteria	c__Gammaproteobacteria	o__Cellvibrionales	f__Halieaceae	g__Haliea	s__Haliea_sp._SY02
1687be6d00a36b22ec27f213de43a6a3	p__Firmicutes	c__Clostridia	o__Clostridiales	f__Lachnospiraceae	g__Lachnospiraceae_unclassified	s__Lachnospiraceae_unclassified
3eb1bd4afdade33324182d498f07585c	p__Proteobacteria	c__Gammaproteobacteria	o__Enterobacterales	f__Morganellaceae	g__Providencia	s__Providencia_alcalifaciens
49d4997795cb0291e06a714dce267869	p__Actinobacteriota	c__Actinobacteria	o__Propionibacteriales	f__Propionibacteriaceae	g__Cutibacterium	s__Cutibacterium_unclassified
459e2bf3bb22f8edef08e0a308b01b6d	p__Firmicutes	c__Clostridia	o__Peptostreptococcales-Tissierellales	f__Family_XI	g__Fenollaria	s__Fenollaria_unclassified
ac218806afdfcaad76223efbc61e670c	p__Firmicutes	c__Bacilli	o__Lactobacillales	f__Enterococcaceae	g__Enterococcus	s__Enterococcus_gallinarum
058a71625261fc281593e479ee2f1f1a	p__Proteobacteria	c__Gammaproteobacteria	o__Gammaproteobacteria_unclassified	f__Gammaproteobacteria_unclassified	g__Gammaproteobacteria_unclassified	s__Gammaproteobacteria_unclassified
b46d244fcfe40f4dc4e4fcfac8953819	p__Firmicutes	c__Clostridia	o__Clostridiales	f__Lachnospiraceae	g__Lachnospiraceae_unclassified	s__Lachnospiraceae_unclassified
95c8c3c7ee9a865ba802971c51e19cb1	p__Bacteroidota	c__Bacteroidia	o__Bacteroidales	f__Porphyromonadaceae	g__Porphyromonas	s__uncultured_Porphyromonas_sp.
b9df8704d5b067fcd5dbc3ef3c2cb16e	p__Proteobacteria	c__Alphaproteobacteria	o__Rhizobiales	f__Rhizobiaceae	g__Allorhizobium-Neorhizobium-Pararhizobium-Rhizobium	s__Allorhizobium-Neorhizobium-Pararhizobium-Rhizobium_unclassified
d940b022d5599d51d1d707da1345580e	p__Actinobacteriota	c__Actinobacteria	o__Actinomycetales	f__Actinomycetaceae	g__Actinomyces	s__Actinomyces_unclassified
94cc9b839cdbef773c01481a18ac2150	p__Firmicutes	c__Bacilli	o__Lactobacillales	f__Lactobacillaceae	g__Limosilactobacillus	s__Limosilactobacillus_unclassified
cd2416d805fffc1f73327e4fec0abfc2	p__Actinobacteriota	c__Actinobacteriota	o__Corynebacteriales	f__Corynebacteriaceae	g__Corynebacterium	s__Corynebacterium_tuberculostearicum
c15d268212253e2b5fce5229cf4ae8a7	p__Firmicutes	c__Bacilli	o__Staphylococcales	f__Staphylococcaceae	g__Staphylococcaceae_unclassified	s__Staphylococcaceae_unclassified
9909edb7a6ae723a5312f220ac1b8059	p__Proteobacteria	c__Alphaproteobacteria	o__Sphingomonadales	f__Sphingomonadaceae	g__Sphingomonas	s__uncultured_Sphingomonas_sp.
a6e86a7d10bceb14b1e3cd2ce343cd64	p__Actinobacteriota	c__Coriobacteriia	o__Coriobacteriales	f__Eggerthellaceae	g__Enterorhabdus	s__Enterorhabdus_unclassified
9a63e294c18405f38578d756c8f71418	p__Firmicutes	c__Clostridia	o__Clostridiales	f__Clostridiales_unclassified	g__Clostridiales_unclassified	s__Clostridiales_unclassified
698b5a5cbd1abc9d91c53f70ed26baf5	p__Bacteroidota	c__Bacteroidia	o__Bacteroidales	f__Bacteroidaceae	g__Bacteroides	s__Bacteroides_unclassified
d1396e96224e043a49e286be3f195673	p__Firmicutes	c__Clostridia	o__Clostridiales	f__Clostridiaceae	g__Clostridium	s__uncultured_Clostridium_sp.
3c869328bc0c59a253bcd815e0f4e358	p__Firmicutes	c__Clostridia	o__Clostridiales	f__Lachnospiraceae	g__Lachnospiraceae_unclassified	s__Lachnospiraceae_unclassified
7f2d032fc48dfa2a83adef56aadfb36c	p__Acidobacteriota	c__Vicinamibacteria	o__Vicinamibacterales	f__Vicinamibacteraceae	g__Vicinamibacteraceae_unclassified	s__Vicinamibacteraceae_unclassified
e8be32f2de8f836ca3a19a618d1952f3	p__Firmicutes	c__Bacilli	o__Lactobacillales	f__Streptococcaceae	g__Streptococcus	s__Streptococcus_iniae
aeb45d4555a30e901eb50596beac8c88	p__Firmicutes	c__Bacilli	o__Lactobacillales	f__Lactobacillaceae	g__Limosilactobacillus	s__Limosilactobacillus_unclassified
d2620d256e3a126d3e7bbf0f91723268	p__Proteobacteria	c__Alphaproteobacteria	o__Caulobacterales	f__Caulobacteraceae	g__Brevundimonas	s__uncultured_Brevundimonas_sp.
bebbb8ee4ae09ed0998781846aeed22a	p__Firmicutes	c__Bacilli	o__Lactobacillales	f__Lactobacillaceae	g__Limosilactobacillus	s__Limosilactobacillus_unclassified
38599511f232efc128ec70a5ea277620	p__Actinobacteriota	c__Actinobacteria	o__Micrococcales	f__Microbacteriaceae	g__Microbacterium	s__Microbacterium_unclassified
808d3d3a0b6dea67e39f779bff1e89a5	p__Actinobacteriota	c__Actinobacteriota	o__Actinobacteriota_unclassified	f__Actinobacteriota_unclassified	g__Actinobacteriota_unclassified	s__Actinobacteriota_unclassified
bf1a08d3c50c290f038d68546e93cd34	p__Firmicutes	c__Clostridia	o__Clostridiales	f__Lachnospiraceae	g__Lachnospiraceae_unclassified	s__Lachnospiraceae_unclassified
a93bc9e1b55923447d51e53ef5d809d7	p__Proteobacteria	c__Alphaproteobacteria	o__Sphingomonadales	f__Sphingomonadaceae	g__Sphingomonas	s__Sphingomonas_ginsengisoli_An_et_al._2013
e5889d9bc20824296dbb3c4421db56d2	p__Actinobacteriota	c__Actinobacteria	o__Micrococcales	f__Micrococcaceae	g__Micrococcus	s__Micrococcus_unclassified
b1c049aeefb630fe2937b155523c6e97	p__Bacteroidota	c__Bacteroidia	o__Bacteroidales	f__Prevotellaceae	g__Prevotellaceae_UCG-001	s__Prevotellaceae_UCG-001_unclassified
4fccdedc95a497e2f2f9063887217bc0	p__Actinobacteriota	c__Actinobacteria	o__Corynebacteriales	f__Corynebacteriaceae	g__Corynebacterium	s__Corynebacterium_unclassified
dcbae1dd2a9ed3e617515b8e50804cbd	p__Proteobacteria	c__Gammaproteobacteria	o__Pseudomonadales	f__Pseudomonadaceae	g__Pseudomonas	s__uncultured_Pseudomonas_sp.
56c5cce4fbe952ce31e659923fa9ccd2	p__Bacteroidota	c__Bacteroidia	o__Bacteroidales	f__Bacteroidaceae	g__Bacteroides	s__uncultured_Bacteroides_sp.
f1855548d125242717c2e70839c1f228	p__Chloroflexi	c__Chloroflexia	o__Thermomicrobiales	f__JG30-KF-CM45	g__JG30-KF-CM45_unclassified	s__JG30-KF-CM45_unclassified
ef4b61935cf0cf4f04644fef057f7ebe	p__Proteobacteria	c__Proteobacteria_unclassified	o__Proteobacteria_unclassified	f__Proteobacteria_unclassified	g__Proteobacteria_unclassified	s__Proteobacteria_unclassified
d3bf4d44a54994f2ccb73adc2c8b41c0	p__Proteobacteria	c__Gammaproteobacteria	o__Enterobacterales	f__Erwiniaceae	g__Pantoea	s__Pantoea_agglomerans
a6de05aff7e1a8847f755b475b49d10c	p__Proteobacteria	c__Gammaproteobacteria	o__Enterobacterales	f__Erwiniaceae	g__Tatumella	s__uncultured_Tatumella_sp.
dfe6ae85bb8080a214c3c5803d485609	p__Proteobacteria	c__Alphaproteobacteria	o__Sphingomonadales	f__Sphingomonadaceae	g__Sphingomonas	s__uncultured_Sphingomonas_sp.
6cde45145eeb5fe7f963f923dd616183	p__Bacteroidota	c__Bacteroidia	o__Bacteroidales	f__Bacteroidaceae	g__Bacteroides	s__Bacteroides_unclassified
a28be1b5ffe3caa246835ad63630881d	p__Firmicutes	c__Clostridia	o__Clostridiales	f__Clostridiales_unclassified	g__Clostridiales_unclassified	s__Clostridiales_unclassified
c33b0eb7bcdaea11e31589eebc220db0	p__Proteobacteria	c__Gammaproteobacteria	o__Burkholderiales	f__Oxalobacteraceae	g__Massilia	s__Massilia_unclassified
13455a874f44680fe9cd141f3bb28533	p__Actinobacteriota	c__Actinobacteria	o__Micrococcales	f__Micrococcaceae	g__Rothia	s__Rothia_unclassified
ef036761e643104f0b80c920a2a8819d	p__Firmicutes	c__Clostridia	o__Lachnospirales	f__Lachnospiraceae	g__Ruminococcus]_torques_group	s__Ruminococcus]_torques_group_unclassified
f5827374f2b14ebdd3c365b1c99652e2	p__Proteobacteria	c__Gammaproteobacteria	o__Pseudomonadales	f__Halomonadaceae	g__Halomonas	s__Halomonas_unclassified
4b6b6178e7c04b24f6069af65ab4e580	p__Firmicutes	c__Bacilli	o__Bacillales	f__Bacillaceae	g__Anoxybacillus	s__Anoxybacillus_sp.
8265f69ab5ae04b5d913d5026fb187b6	p__Actinobacteriota	c__Actinobacteria	o__Micrococcales	f__Dermacoccaceae	g__Kytococcus	s__Kytococcus_unclassified
621c27962b1216825f2b75aa90aac578	p__Firmicutes	c__Bacilli	o__Lactobacillales	f__Streptococcaceae	g__Streptococcus	s__uncultured_Streptococcus_sp.
884f16829387f58917c55308cd6b1b28	p__Proteobacteria	c__Gammaproteobacteria	o__Burkholderiales	f__Burkholderiaceae	g__Ralstonia	s__Ralstonia_unclassified
9dbf6e793817c1559e93345c7ede8589	p__Proteobacteria	c__Alphaproteobacteria	o__Rickettsiales	f__SM2D12	g__SM2D12_unclassified	s__SM2D12_unclassified
391962e82adcadbdfb849475129c148f	p__Firmicutes	c__Bacilli	o__Staphylococcales	f__Staphylococcaceae	g__Jeotgalicoccus	s__Jeotgalicoccus_unclassified
c29f12ff7682b465ae8014e345a9fef3	p__Actinobacteriota	c__Actinobacteria	o__Actinomycetales	f__Actinomycetaceae	g__Actinomyces	s__Actinomyces_unclassified
f9b24d9c8ed89871b310ec4660ebf902	p__Proteobacteria	c__Alphaproteobacteria	o__Caulobacterales	f__Caulobacteraceae	g__Caulobacter	s__Caulobacter_unclassified
26d98efa38e835733f817b6900d10ed7	p__Firmicutes	c__Clostridia	o__Peptostreptococcales-Tissierellales	f__Peptostreptococcaceae	g__Romboutsia	s__Romboutsia_unclassified
779784f9e7adf451e160586659b6aa14	p__Firmicutes	c__Clostridia	o__Clostridiales	f__Lachnospiraceae	g__Lachnospiraceae_unclassified	s__Lachnospiraceae_unclassified
d9927f825bbfbe836a8587c5625cfbbc	p__Proteobacteria	c__Alphaproteobacteria	o__Rhizobiales	f__Brucellaceae	g__Ochrobactrum	s__Ochrobactrum_tritici
6b0a6f75b1c4eaf2ebc25ee271326b5e	p__Actinobacteriota	c__Actinobacteria	o__Corynebacteriales	f__Corynebacteriaceae	g__Corynebacterium	s__Corynebacterium_unclassified
8e4e712a4551f0273f025e560f7576f3	p__Firmicutes	c__Clostridia	o__Oscillospirales	f__Eubacterium]_coprostanoligenes_group	g__Eubacterium]_coprostanoligenes_group_unclassified	s__Eubacterium]_coprostanoligenes_group_unclassified
0e8a7dcd16c8abde162b13a96225543e	p__Firmicutes	c__Bacilli	o__Lactobacillales	f__Lactobacillaceae	g__HT002	s__HT002_unclassified
e96061142c5319e333e3c6d357f404d5	p__Actinobacteriota	c__Actinobacteria	o__Micrococcales	f__Micrococcaceae	g__Enteractinococcus	s__Enteractinococcus_unclassified
df8ca2692141028441f58603fb15dcd5	p__Bacteroidota	c__Bacteroidia	o__Bacteroidales	f__Muribaculaceae	g__Muribaculaceae_unclassified	s__Muribaculaceae_unclassified
ac5da2c3752edbcf9ea1781564d1eaac	p__Firmicutes	c__Bacilli	o__Lactobacillales	f__Streptococcaceae	g__Streptococcus	s__Streptococcus_thermophilus
3410fd9db04b473c2baac0533670ab95	p__Firmicutes	c__Clostridia	o__Lachnospirales	f__Lachnospiraceae	g__Blautia	s__Blautia_unclassified
10a3a23a1892a0368ad27196839e5016	p__Firmicutes	c__Bacilli	o__Lactobacillales	f__Streptococcaceae	g__Streptococcus	s__uncultured_Streptococcus_sp.
b3c9f126bece512ccf7848ee30202254	p__Bacteroidota	c__Bacteroidia	o__Cytophagales	f__Microscillaceae	g__Chryseolinea	s__Chryseolinea_unclassified
b28d1a583e52249bb4948f51d7265527	p__Proteobacteria	c__Alphaproteobacteria	o__Rhizobiales	f__Bradyrhizobiaceae	g__Bradyrhizobium	s__uncultured_Bradyrhizobium_sp.
1333abab441c7377f683e90e57caefd8	p__Firmicutes	c__Bacilli	o__Staphylococcales	f__Staphylococcaceae	g__Salinicoccus	s__Salinicoccus_unclassified
1f11b5a0fd325309a7b6b3a42c0c098f	p__Actinobacteriota	c__Actinobacteria	o__Actinomycetales	f__Actinomycetaceae	g__Actinomyces	s__Actinomyces_unclassified
5f430fbcd291c640747a1cfe1f019469	p__Bacteroidota	c__Bacteroidia	o__Bacteroidales	f__Tannerellaceae	g__Parabacteroides	s__Parabacteroides_unclassified
4bc2b2f25b05ea7c2f9356e6f457c0b4	p__Myxococcota	c__Polyangia	o__Polyangiales	f__Sandaracinaceae	g__Sandaracinaceae_unclassified	s__Sandaracinaceae_unclassified
274389b189da1f6136b33b4015d193f4	p__Proteobacteria	c__Gammaproteobacteria	o__Burkholderiales	f__Sutterellaceae	g__Parasutterella	s__Parasutterella_unclassified
83616dd5802b48f7dcbdc6cbaaf18cfa	p__Fusobacteriota	c__Fusobacteriia	o__Fusobacteriales	f__Fusobacteriaceae	g__Fusobacterium	s__Fusobacterium_unclassified
d3e9158693d1fca812e8e9c951e055da	p__Firmicutes	c__Clostridia	o__Lachnospirales	f__Lachnospiraceae	g__Coprococcus	s__Coprococcus_unclassified
1ad8f2fe0a4f2f744b5b8517ca970f27	p__Fusobacteriota	c__Fusobacteriia	o__Fusobacteriales	f__Fusobacteriaceae	g__Fusobacterium	s__Fusobacterium_unclassified
3d5a15ff45a9f25da269e99f5e8a4aa8	p__Bacteroidota	c__Bacteroidia	o__Bacteroidales	f__Muribaculaceae	g__Muribaculaceae_unclassified	s__Muribaculaceae_unclassified
9cf829d4410c035b050a5af237ac9939	p__Proteobacteria	c__Gammaproteobacteria	o__Enterobacterales	f__Enterobacteriaceae	g__Citrobacter	s__uncultured_Citrobacter_sp.
0a4887796a80272bb9c455565d2bdc51	p__Firmicutes	c__Negativicutes	o__Veillonellales-Selenomonadales	f__Veillonellaceae	g__Megasphaera	s__Megasphaera_unclassified
78db9b0840dc1cc0a122badf27908daf	p__Proteobacteria	c__Alphaproteobacteria	o__Caulobacterales	f__Caulobacteraceae	g__Brevundimonas	s__uncultured_Brevundimonas_sp.
9bd25473bbfe18bb19ee4b9790c83c18	p__Proteobacteria	c__Alphaproteobacteria	o__Sphingomonadales	f__Sphingomonadaceae	g__Sphingomonas	s__Sphingomonas_sp._cf29
6e283ee50314586d33811db924da8f25	p__Firmicutes	c__Bacilli	o__Staphylococcales	f__Staphylococcaceae	g__Salinicoccus	s__Salinicoccus_unclassified
3ae3a545106ca0cb28a965943ac211cb	p__Bacteroidota	c__Bacteroidota_unclassified	o__Bacteroidota_unclassified	f__Bacteroidota_unclassified	g__Bacteroidota_unclassified	s__Bacteroidota_unclassified
2cb28c8c7fc47d4937bfd9734477eec5	p__Proteobacteria	c__Alphaproteobacteria	o__Rhizobiales	f__Rhizobiaceae	g__Agrobacterium	s__Agrobacterium_tumefaciens
5ce5d5be65d48a966b7784e3ea66c5c1	p__Actinobacteriota	c__Actinobacteria	o__Bifidobacteriales	f__Bifidobacteriaceae	g__Bifidobacterium	s__Bifidobacterium_unclassified
3acfd41d49ee2ad5d3e0d2ebfbb97cc8	p__Actinobacteriota	c__Actinobacteriota	o__Micrococcales	f__Micrococcaceae	g__Rothia	s__Rothia_sp.
91e6778226a7657a49a01209cfe844a0	p__Firmicutes	c__Clostridia	o__Clostridiales	f__Lachnospiraceae	g__Lachnospiraceae_unclassified	s__Lachnospiraceae_unclassified
da6184040bf672f607ed902b13fc3d9c	p__Proteobacteria	c__Gammaproteobacteria	o__Burkholderiales	f__Neisseriaceae	g__Uruburuella	s__Uruburuella_unclassified
36af5315353f45f65b35c8cbc3ec6a67	p__Proteobacteria	c__Alphaproteobacteria	o__Sphingomonadales	f__Sphingomonadaceae	g__Sphingomonas	s__Sphingomonas_unclassified
da6c98fbfbb08899dadf28bf1d4ee5ef	p__Firmicutes	c__Bacilli	o__Bacillales	f__Bacillaceae	g__Virgibacillus	s__uncultured_Virgibacillus_sp.
13844d5ed14bf8a59dda9b61c720fad3	p__Actinobacteriota	c__Actinobacteriota	o__Corynebacteriales	f__Corynebacteriaceae	g__Corynebacterium	s__Corynebacterium_tuberculostearicum
84946741969a3f58279e84fc451ff8da	p__Firmicutes	c__Bacilli	o__Bacillales	f__Bacillaceae	g__Geobacillus	s__Geobacillus_sp._TibetanG6
f4682667584bdc006c599f7972b347b2	p__Firmicutes	c__Bacilli	o__Bacillales	f__Bacillaceae	g__Geobacillus	s__Geobacillus_unclassified
dc00c27e1d918924b78786200e4c73f6	p__Proteobacteria	c__Gammaproteobacteria	o__Xanthomonadales	f__Rhodanobacteraceae	g__Dyella	s__Dyella_sp._OS-B13
ae4748a714220ba7393f0aed19001c14	p__Proteobacteria	c__Gammaproteobacteria	o__Burkholderiales	f__Sutterellaceae	g__Parasutterella	s__Parasutterella_unclassified
8df076edf49a09f60a954c102db7fbff	p__Chloroflexi	c__Ktedonobacteria	o__Ktedonobacterales	f__JG30-KF-AS9	g__JG30-KF-AS9_unclassified	s__JG30-KF-AS9_unclassified
a494da574c63f6ea731da2ece3e96c01	p__Proteobacteria	c__Gammaproteobacteria	o__Enterobacterales	f__Pasteurellaceae	g__Aggregatibacter	s__Aggregatibacter_unclassified
c35601485c997d472411274a47515348	p__Bacteroidota	c__Bacteroidia	o__Bacteroidales	f__Muribaculaceae	g__Muribaculaceae_unclassified	s__Muribaculaceae_unclassified
c12824d4f207121d5f0b43568dce3db9	p__Proteobacteria	c__Gammaproteobacteria	o__Enterobacterales	f__Enterobacteriaceae	g__Klebsiella	s__Klebsiella_pneumoniae
764de4119ab8b76109b9d86e124bda47	p__Firmicutes	c__Bacilli	o__Bacillales	f__Bacillaceae	g__Bacillus	s__Bacillus_amyloliquefaciens
13df17b72bf4996dbd7c4a6d3c17c49a	p__Firmicutes	c__Bacilli	o__Lactobacillales	f__Lactobacillaceae	g__Limosilactobacillus	s__Limosilactobacillus_unclassified
d446e0e4261b2a32d8725da697197a7c	p__Proteobacteria	c__Alphaproteobacteria	o__Sphingomonadales	f__Sphingomonadaceae	g__Sphingomonadaceae_unclassified	s__Sphingomonadaceae_unclassified
c8d2c34032244f375a5461eee721a54c	p__Proteobacteria	c__Deltaproteobacteria	o__Desulfovibrionales	f__Desulfovibrionaceae	g__Desulfovibrio	s__Desulfovibrio_sp._ABHU2SB
84829427eed1b294603843dc3d69a492	p__Actinobacteriota	c__Actinobacteria	o__Pseudonocardiales	f__Pseudonocardiaceae	g__Actinomycetospora	s__Actinomycetospora_unclassified
8861feb3b325e2343ae26418a0161c85	p__Proteobacteria	c__Alphaproteobacteria	o__Rhizobiales	f__Rhizobiaceae	g__Tianweitania	s__Tianweitania_unclassified
506836ded473953adb6b1c79f8a8332a	p__Gemmatimonadota	c__PAUC43f_marine_benthic_group	o__PAUC43f_marine_benthic_group_unclassified	f__PAUC43f_marine_benthic_group_unclassified	g__PAUC43f_marine_benthic_group_unclassified	s__PAUC43f_marine_benthic_group_unclassified
672a8f8f5c5ffebcd9b85161cec8cf32	p__Proteobacteria	c__Alphaproteobacteria	o__Sphingomonadales	f__Sphingomonadaceae	g__Sphingomonas	s__uncultured_Sphingomonas_sp.
24cc4f60f70769e6f3e9f03f3154a445	p__Firmicutes	c__Firmicutes_unclassified	o__Firmicutes_unclassified	f__Firmicutes_unclassified	g__Firmicutes_unclassified	s__Firmicutes_unclassified
9fdd86c51cc2e33ea4529a9a13723293	p__Actinobacteriota	c__Actinobacteria	o__Pseudonocardiales	f__Pseudonocardiaceae	g__Pseudonocardia	s__Pseudonocardia_unclassified
be698dacd633d6a2a31da76f82a497ed	p__Proteobacteria	c__Gammaproteobacteria	o__Burkholderiales	f__Burkholderiaceae	g__Burkholderia-Caballeronia-Paraburkholderia	s__Burkholderia-Caballeronia-Paraburkholderia_unclassified
081d874054d940cba4fc5b2c564bcdfc	p__Proteobacteria	c__Gammaproteobacteria	o__Enterobacterales	f__Enterobacteriaceae	g__Escherichia-Shigella	s__Escherichia-Shigella_unclassified
2688854b4c748aac629a7f3635594d23	p__Proteobacteria	c__Gammaproteobacteria	o__Burkholderiales	f__Oxalobacteraceae	g__Massilia	s__Massilia_unclassified
1d627344271ed9aa3616f57d1cb1d99e	p__Proteobacteria	c__Gammaproteobacteria	o__Xanthomonadales	f__Xanthomonadaceae	g__Xanthomonas	s__Xanthomonas_campestris
2c0c02a8e8f334a347793d7098401d87	p__Firmicutes	c__Clostridia	o__Clostridiales	f__Clostridiales_unclassified	g__Clostridiales_unclassified	s__Clostridiales_unclassified
e30505888cb69e84377a9998a35ced14	p__Firmicutes	c__Clostridia	o__Clostridiales	f__Lachnospiraceae	g__Kineothrix	s__Kineothrix_sp.
20f73c661f03961e5cbd84295da68818	p__Actinobacteriota	c__Actinobacteria	o__Micrococcales	f__Micrococcaceae	g__Rothia	s__Rothia_unclassified
1a48a8e097967db794c03a6e8d427088	p__Proteobacteria	c__Alphaproteobacteria	o__Rhodobacterales	f__Rhodobacteraceae	g__Paracoccus	s__Paracoccus_sp.
ce81c5a200093b63dc0372e289ac691d	p__Firmicutes	c__Clostridia	o__Clostridiales	f__Clostridiales_unclassified	g__Clostridiales_unclassified	s__Clostridiales_unclassified
8f619d9791734a4dcc832c88d96a467c	p__Firmicutes	c__Clostridia	o__Clostridiales	f__Clostridiales_unclassified	g__Clostridiales_unclassified	s__Clostridiales_unclassified
bdea724204ba5eaa6a927d9d41451ec2	p__Actinobacteriota	c__Actinobacteria	o__Micrococcales	f__Micrococcaceae	g__Renibacterium	s__Renibacterium_unclassified
3f4e32d80ea3ff6198432db1be011c53	p__Actinobacteriota	c__Actinobacteria	o__Propionibacteriales	f__Propionibacteriaceae	g__Cutibacterium	s__Cutibacterium_unclassified
1f81f9d2061057ecc701f09687b1afa2	p__Proteobacteria	c__Gammaproteobacteria	o__Enterobacterales	f__Enterobacteriaceae	g__Enterobacter	s__Enterobacter_sp._NJ-64
950e935f1384d64e8e177dcfe7238d97	p__Planctomycetota	c__Planctomycetia	o__Planctomycetales	f__Planctomycetales_unclassified	g__Planctomycetales_unclassified	s__Planctomycetales_unclassified
6b236c0955cf8c5212acd2410993a069	p__Proteobacteria	c__Alphaproteobacteria	o__Rhizobiales	f__Rhizobiaceae	g__Pseudorhizobium	s__Pseudorhizobium_unclassified
38a7187c7111a8d55374d371bf8cdd75	p__Firmicutes	c__Clostridia	o__Clostridiales	f__Clostridiales_unclassified	g__Clostridiales_unclassified	s__Clostridiales_unclassified
d4c26bc1e38a8557992f8641ed1a2c8a	p__Firmicutes	c__Clostridia	o__Oscillospirales	f__Oscillospiraceae	g__Colidextribacter	s__Colidextribacter_unclassified
d20a0f59d88050f6d544ea0fbd54ac3b	p__Firmicutes	c__Bacilli	o__Bacillales	f__Bacillaceae	g__Bacillus	s__uncultured_Bacillus_sp.
926456ff94bd8dd3623860386de92526	p__Firmicutes	c__Clostridia	o__Lachnospirales	f__Lachnospiraceae	g__Lachnospira	s__Lachnospira_unclassified
0352c586927d667f37c8de301dbae541	p__Firmicutes	c__Bacilli	o__Lactobacillales	f__Lactobacillaceae	g__Ligilactobacillus	s__Ligilactobacillus_unclassified
a150ab6a8787d96c52dd40c9bb85f89b	p__Proteobacteria	c__Gammaproteobacteria	o__Enterobacterales	f__Enterobacteriaceae	g__Citrobacter	s__uncultured_Citrobacter_sp.
57a6b718f3ecc9d3b46b45cda6fb241b	p__Firmicutes	c__Clostridia	o__Lachnospirales	f__Lachnospiraceae	g__Anaerostipes	s__Anaerostipes_unclassified
5e0beee47cba7d4a2b81bc5a0e6d5aa3	p__Proteobacteria	c__Alphaproteobacteria	o__Sphingomonadales	f__Sphingomonadaceae	g__Sphingomonadaceae_unclassified	s__Sphingomonadaceae_unclassified
be6198a08dee29d131ad64d52815e07d	p__Firmicutes	c__Clostridia	o__Lachnospirales	f__Lachnospiraceae	g__Lachnospiraceae_UCG-006	s__Lachnospiraceae_UCG-006_unclassified
b93a610c55e4194d49896d670a96cfdb	p__Proteobacteria	c__Gammaproteobacteria	o__Burkholderiales	f__Neisseriaceae	g__Eikenella	s__Eikenella_unclassified
0a7909baf81962e17f5c8ab41c4f31c2	p__Deferribacterota	c__Deferribacteres	o__Deferribacterales	f__Deferribacteraceae	g__Mucispirillum	s__Mucispirillum_unclassified
c7e85e6efdaf22e2c1c84f39dda3040c	p__Firmicutes	c__Bacilli	o__Lactobacillales	f__Lactobacillaceae	g__Limosilactobacillus	s__Limosilactobacillus_unclassified
fa76943029c3afb84f09b6edd5287aa8	p__Proteobacteria	c__Alphaproteobacteria	o__Caulobacterales	f__Caulobacteraceae	g__Caulobacter	s__Caulobacter_sp._NW-2013-Rh15
55e587bb30a00eef6722eb36456320c7	p__Actinobacteriota	c__Thermoleophilia	o__Gaiellales	f__Gaiellales_unclassified	g__Gaiellales_unclassified	s__Gaiellales_unclassified
d4fb63d1929f9c6376780f2dcbf50dbf	p__Firmicutes	c__Bacilli	o__Lactobacillales	f__Lactobacillaceae	g__Lactobacillus	s__Lactobacillus_crispatus
8ad8f75ffd5cd7f2992a90e4a95affbd	p__Proteobacteria	c__Gammaproteobacteria	o__Pseudomonadales	f__Pseudomonadaceae	g__Pseudomonas	s__Pseudomonas_monteilii
58c1c609ad8c0cfd9b4ce43a23862dd6	p__Proteobacteria	c__Gammaproteobacteria	o__Pseudomonadales	f__Pseudomonadaceae	g__Pseudomonas	s__Pseudomonas_umsongensis
b7b25ac9c870ec6331ce58c87464ba62	p__Bacteroidota	c__Bacteroidia	o__Bacteroidales	f__Muribaculaceae	g__Muribaculaceae_unclassified	s__Muribaculaceae_unclassified
cd7df6b697a1b6588372510ee813102b	p__Firmicutes	c__Bacilli	o__Bacillales	f__Bacillaceae	g__Anoxybacillus	s__Anoxybacillus_unclassified
3826441b50e0e07792ac6e3fccb9c3ae	p__Actinobacteriota	c__Actinobacteria	o__Corynebacteriales	f__Mycobacteriaceae	g__Mycobacterium	s__Mycobacterium_unclassified
6411eb8576e0d21380d34632863beb5a	p__Chloroflexi	c__OLB14	o__OLB14_unclassified	f__OLB14_unclassified	g__OLB14_unclassified	s__OLB14_unclassified
21f9c6b9e703c470266461226bbc93e4	p__Firmicutes	c__Negativicutes	o__Veillonellales-Selenomonadales	f__Selenomonadaceae	g__Megamonas	s__Megamonas_unclassified
b778921b458bc2c5a82ed10d7afb6d01	p__Actinobacteriota	c__Actinobacteriota	o__Actinobacteriota_unclassified	f__Actinobacteriota_unclassified	g__Actinobacteriota_unclassified	s__Actinobacteriota_unclassified
42e353fe313638b31015c740bc3bdb25	p__Proteobacteria	c__Gammaproteobacteria	o__Burkholderiales	f__Oxalobacteraceae	g__Herbaspirillum	s__Herbaspirillum_unclassified
0e6426287ba6ea9a75aeecc7e442f033	p__Patescibacteria	c__Saccharimonadia	o__Saccharimonadales	f__Saccharimonadaceae	g__TM7a	s__TM7a_unclassified
78f83ff175ede29166908bd7badddb0d	p__Campylobacterota	c__Campylobacteria	o__Campylobacterales	f__Helicobacteraceae	g__Helicobacter	s__Helicobacter_unclassified
c9fb09347f3b4c33dfa4c319252dc310	p__Firmicutes	c__Clostridia	o__Lachnospirales	f__Lachnospiraceae	g__Blautia	s__Blautia_unclassified
6724c390cb160aa61a7609d8c890c1de	p__Actinobacteriota	c__Actinobacteria	o__Bifidobacteriales	f__Bifidobacteriaceae	g__Bifidobacterium	s__Bifidobacterium_unclassified
3f864d702eef2137811238ae9dffb96b	p__Proteobacteria	c__Gammaproteobacteria	o__Burkholderiales	f__Burkholderiaceae	g__Ralstonia	s__Ralstonia_unclassified
d97f1a0ab4edf202d1883eede3c277a0	p__Proteobacteria	c__Alphaproteobacteria	o__Alphaproteobacteria_unclassified	f__Alphaproteobacteria_unclassified	g__Alphaproteobacteria_unclassified	s__Alphaproteobacteria_unclassified
13e44e53ea4413a63b2790c131bb97b1	p__Proteobacteria	c__Alphaproteobacteria	o__Sphingomonadales	f__Sphingomonadaceae	g__Sphingomonas	s__Sphingomonas_kaistensis
36ad14a321e596b9e001c995060769a3	p__Bacteroidota	c__Bacteroidia	o__Bacteroidales	f__Muribaculaceae	g__Muribaculum	s__Muribaculum_sp.
b9168ba80c1f78c2f676d24857b424ed	p__Proteobacteria	c__Gammaproteobacteria	o__Burkholderiales	f__Oxalobacteraceae	g__Massilia	s__Massilia_unclassified
9648dfa7b3b2bc8450e5a5f6a9ed8d83	p__Firmicutes	c__Bacilli	o__Staphylococcales	f__Staphylococcaceae	g__Staphylococcus	s__Staphylococcus_unclassified
5412be598dec00d512d42afa7bb9df4c	p__Bacteroidota	c__Bacteroidia	o__Bacteroidales	f__Muribaculaceae	g__Muribaculaceae_unclassified	s__Muribaculaceae_unclassified
04647a86dcd85fc890104abf86e131b7	p__Deinococcota	c__Deinococci	o__Deinococcales	f__Deinococcaceae	g__Deinococcus	s__Deinococcus_unclassified
1c315aa82b13191b9e5d84b45705330d	p__Proteobacteria	c__Gammaproteobacteria	o__Enterobacterales	f__Enterobacteriaceae	g__Citrobacter	s__uncultured_Citrobacter_sp.
d98557914e754156b8c689ff85765c1c	p__Proteobacteria	c__Alphaproteobacteria	o__Sphingomonadales	f__Sphingomonadaceae	g__Sphingomonas	s__uncultured_Sphingomonas_sp.
de4f850d1836f6753c638631a507db5f	p__Firmicutes	c__Clostridia	o__Clostridiales	f__Clostridiales_unclassified	g__Clostridiales_unclassified	s__Clostridiales_unclassified
2349aac1cf1c7623b7158675680ab1d2	p__Proteobacteria	c__Alphaproteobacteria	o__Rhizobiales	f__Rhizobiaceae	g__Rhizobium	s__Rhizobium_sp._gx-46
789654f5a73cca867e0642e67bd03c20	p__Acidobacteriota	c__Acidobacteriota_unclassified	o__Acidobacteriota_unclassified	f__Acidobacteriota_unclassified	g__Acidobacteriota_unclassified	s__Acidobacteriota_unclassified
7bdd0207e94c8986d36e39a72f95c9f8	p__Proteobacteria	c__Alphaproteobacteria	o__Caulobacterales	f__Caulobacteraceae	g__Phenylobacterium	s__uncultured_Phenylobacterium_sp.
8f9254195bd775f5055aaa0c5863e1b2	p__Firmicutes	c__Clostridia	o__Clostridiales	f__Clostridiaceae	g__Clostridium	s__uncultured_Clostridium_sp.
bf51bc3f5eff8930ff4a31bf221ec714	p__Proteobacteria	c__Alphaproteobacteria	o__Caulobacterales	f__Caulobacteraceae	g__Brevundimonas	s__Brevundimonas_sp._218PP
1e9af93a45c36a3dccecf55e349654e0	p__Firmicutes	c__Clostridia	o__Clostridiales	f__Lachnospiraceae	g__Kineothrix	s__Kineothrix_sp.
7d86f1af6e4cc3c03d1e2497bd37ffd1	p__Firmicutes	c__Bacilli	o__Bacillales	f__Sporolactobacillaceae	g__Scopulibacillus	s__Scopulibacillus_unclassified
a5cb8a00e9f5225dbc91700a451d86f4	p__Firmicutes	c__Clostridia	o__Lachnospirales	f__Lachnospiraceae	g__Lachnospiraceae_NK4A136_group	s__Lachnospiraceae_NK4A136_group_unclassified
670369eec6886d1b5f11e811461d230b	p__Firmicutes	c__Clostridia	o__Lachnospirales	f__Lachnospiraceae	g__Lachnospiraceae_NK4A136_group	s__Lachnospiraceae_NK4A136_group_unclassified
df4fe6428f3a0a1c003ef20d5d4e11b4	p__Proteobacteria	c__Alphaproteobacteria	o__Rhizobiales	f__Rhizobiaceae	g__Shinella	s__Shinella_sp._S37
3865351a8410508c7d636c2d94778799	p__Patescibacteria	c__Saccharimonadia	o__Saccharimonadales	f__WWH38	g__WWH38_unclassified	s__WWH38_unclassified
238950696f08e435ee5031e562a06461	p__Proteobacteria	c__Gammaproteobacteria	o__Xanthomonadales	f__Rhodanobacteraceae	g__Rhodanobacter	s__Rhodanobacter_unclassified
6f6c21347601c3e7f8cc2f7d046a2945	p__Proteobacteria	c__Alphaproteobacteria	o__Sphingomonadales	f__Sphingomonadaceae	g__Sphingopyxis	s__Sphingopyxis_witflariensis
217eac382cc862daf43d8f048873f6c0	p__Proteobacteria	c__Gammaproteobacteria	o__Enterobacterales	f__Erwiniaceae	g__Tatumella	s__Tatumella_terrea
8b9c9a57c356e38c2374468d2aa0cc11	p__Firmicutes	c__Clostridia	o__Clostridiales	f__Lachnospiraceae	g__Lachnospiraceae_unclassified	s__Lachnospiraceae_unclassified
451372237e6d2b7fa0ff60f6d49a05dc	p__Actinobacteriota	c__Actinobacteriota	o__Micrococcales	f__Micrococcaceae	g__Rothia	s__Rothia_endophytica
b3460127e3cf3d54aa57380ece31a2f0	p__Actinobacteriota	c__Actinobacteriota	o__Micrococcales	f__Micrococcaceae	g__Arthrobacter	s__Arthrobacter_sp._HJ4
53595bbf216cdb787346667a5f342d79	p__Firmicutes	c__Clostridia	o__Lachnospirales	f__Lachnospiraceae	g__Blautia	s__Blautia_unclassified
be6465411a678b3a360463d95cd97358	p__Proteobacteria	c__Gammaproteobacteria	o__Burkholderiales	f__Oxalobacteraceae	g__Massilia	s__Massilia_unclassified
abd6d17d5333d537f57cf08c96000b2b	p__Firmicutes	c__Clostridia	o__Clostridia_UCG-014	f__Clostridia_UCG-014_unclassified	g__Clostridia_UCG-014_unclassified	s__Clostridia_UCG-014_unclassified
89b9f6e48839e0b71bb68ef907653cea	p__Proteobacteria	c__Alphaproteobacteria	o__Sphingomonadales	f__Sphingomonadaceae	g__Sphingomonas	s__Sphingomonas_sp._VITPRS9
535b6899203cb7fcd043b4b3b14d250e	p__Firmicutes	c__Bacilli	o__Staphylococcales	f__Staphylococcaceae	g__Staphylococcus	s__Staphylococcus_unclassified
1b19f4f96c214d6062a4f43f2fbbea2a	p__Proteobacteria	c__Proteobacteria_unclassified	o__Proteobacteria_unclassified	f__Proteobacteria_unclassified	g__Proteobacteria_unclassified	s__Proteobacteria_unclassified
4a08cbee5ccc452735f36d385df7d7cb	p__Firmicutes	c__Bacilli	o__Bacillales	f__Planococcaceae	g__Planococcus	s__Planococcus_maritimus
da0c9891dc9249fc0950414fc8587fdb	p__Firmicutes	c__Clostridia	o__Oscillospirales	f__Ruminococcaceae	g__Faecalibacterium	s__Faecalibacterium_unclassified
418487ef5b2cb254c19bd2275af6f159	p__Firmicutes	c__Bacilli	o__Lactobacillales	f__Streptococcaceae	g__Streptococcus	s__Streptococcus_sp.
2b16055602ebcae893b766d99bef7cc6	p__Actinobacteriota	c__Actinobacteria	o__Micrococcales	f__Micrococcaceae	g__Garicola	s__Garicola_unclassified
6b758829338f0b0c7993ac2fe72a0131	p__Proteobacteria	c__Alphaproteobacteria	o__Sphingomonadales	f__Sphingomonadaceae	g__Novosphingobium	s__Novosphingobium_oryzae
e8244d80b778ec9584ad2c3c3cfbfc6e	p__Firmicutes	c__Clostridia	o__Christensenellales	f__Christensenellaceae	g__Christensenellaceae_R-7_group	s__Christensenellaceae_R-7_group_unclassified
298dcd579b021cdafc85a75c54432585	p__Proteobacteria	c__Gammaproteobacteria	o__Enterobacterales	f__Yersiniaceae	g__Serratia	s__Serratia_sp._R51
636d1ee3b9bbc958a202e85788b7d123	p__Firmicutes	c__Clostridia	o__Clostridiales	f__Lachnospiraceae	g__Anaerotignum	s__Anaerotignum_sp.
dcd1d7bcd77be5b4897943dad3fc3402	p__Bacteroidota	c__Bacteroidia	o__Bacteroidales	f__Muribaculaceae	g__Muribaculaceae_unclassified	s__Muribaculaceae_unclassified
5f7567001105f543907784418355e63b	p__Proteobacteria	c__Gammaproteobacteria	o__Pseudomonadales	f__Pseudomonadaceae	g__Pseudomonas	s__Pseudomonas_nitroreducens
6b26bc3fbe4f180cd0396c0bf47150e1	p__Deinococcota	c__Deinococci	o__Thermales	f__Thermaceae	g__Meiothermus	s__Meiothermus_unclassified
48e9e858bb66b26b3f66a323e665ca11	p__Actinobacteriota	c__Coriobacteriia	o__Coriobacteriales	f__Coriobacteriaceae	g__Collinsella	s__Collinsella_unclassified
87a3ea4ac180188b1896f22961c67074	p__Actinobacteriota	c__Actinobacteriota	o__Micrococcales	f__Intrasporangiaceae	g__Oryzobacter	s__Oryzobacter_terrae
691996ceba1a52b558d8860573f12687	p__Bacteroidota	c__Bacteroidia	o__Flavobacteriales	f__Flavobacteriaceae	g__Flavobacterium	s__Flavobacterium_unclassified
081eece90f50a286ffc33537e748ae93	p__Firmicutes	c__Bacilli	o__Staphylococcales	f__Staphylococcaceae	g__Staphylococcus	s__Staphylococcus_unclassified
3b366d1cb8d4275f4017de3a29c5b42c	p__Bacteroidota	c__Bacteroidia	o__Cytophagales	f__Hymenobacteraceae	g__Hymenobacter	s__Hymenobacter_unclassified
3ce0f9074b4c92a69f6ad327d0ed9de8	p__Bacteroidota	c__Bacteroidia	o__Bacteroidales	f__Muribaculaceae	g__Muribaculaceae_unclassified	s__Muribaculaceae_unclassified
21c84464555d1c0b097d797a7cbab76e	p__Proteobacteria	c__Gammaproteobacteria	o__Gammaproteobacteria_unclassified	f__Gammaproteobacteria_unclassified	g__Gammaproteobacteria_unclassified	s__Gammaproteobacteria_unclassified
8f39612a68aa78b70366bfcb167f4833	p__Cyanobacteria	c__Vampirivibrionia	o__Obscuribacterales	f__Obscuribacteraceae	g__Obscuribacteraceae_unclassified	s__Obscuribacteraceae_unclassified
746790bde9192dc1bdfaeaf15c8f6de9	p__Actinobacteriota	c__Actinobacteria	o__Micrococcales	f__Micrococcaceae	g__Rothia	s__Rothia_unclassified
ef14d7293f1ec206f2ee5fa30cc94026	p__Proteobacteria	c__Gammaproteobacteria	o__Enterobacterales	f__Enterobacteriaceae	g__Kosakonia	s__Kosakonia_sp.
c4a823e4a33ca6ed1584d45fdf53f931	p__Actinobacteriota	c__MB-A2-108	o__MB-A2-108_unclassified	f__MB-A2-108_unclassified	g__MB-A2-108_unclassified	s__MB-A2-108_unclassified
30018d83e5c0331b506f28cb47953627	p__Bacteroidota	c__Bacteroidia	o__Flavobacteriales	f__Flavobacteriaceae	g__Sinomicrobium	s__Sinomicrobium_unclassified
eb99558377206b12fa191101e11a067b	p__Proteobacteria	c__Alphaproteobacteria	o__Rhizobiales	f__Xanthobacteraceae	g__Rhodopseudomonas	s__Rhodopseudomonas_unclassified
b5b7acf68915bc1982cf74846145786f	p__Proteobacteria	c__Gammaproteobacteria	o__Xanthomonadales	f__Xanthomonadaceae	g__Luteimonas	s__Luteimonas_sp._CB_286455
ce6183f0f179ee4381f93c06235c2d57	p__Proteobacteria	c__Gammaproteobacteria	o__Enterobacterales	f__Enterobacteriaceae	g__Klebsiella	s__uncultured_Klebsiella_sp.
9e73f570194c6295dbfa51998b75bdfa	p__Proteobacteria	c__Alphaproteobacteria	o__Caulobacterales	f__Caulobacteraceae	g__Brevundimonas	s__Brevundimonas_aurantiaca
32585df0d78dc3692e4f13671b25e235	p__Proteobacteria	c__Alphaproteobacteria	o__Sphingomonadales	f__Sphingomonadaceae	g__Sphingomonas	s__Sphingomonas_unclassified
d1fca3180a84518e9015dd5c725d6d79	p__Acidobacteriota	c__Blastocatellia	o__Pyrinomonadales	f__Pyrinomonadaceae	g__RB41	s__RB41_unclassified
989f5832cf108aa632c1adc30044fcde	p__Proteobacteria	c__Alphaproteobacteria	o__Caulobacterales	f__Caulobacteraceae	g__Phenylobacterium	s__uncultured_Phenylobacterium_sp.
ed81ac923565777adbcd4c879ba434f8	p__Bacteroidota	c__Bacteroidia	o__Bacteroidales	f__Muribaculaceae	g__Muribaculum	s__Muribaculum_sp.
e3c12193200b041d882d21f6b97a925d	p__Firmicutes	c__Clostridia	o__Lachnospirales	f__Lachnospiraceae	g__A2	s__A2_unclassified
96d122326a818d92f3606b2226f0c6e0	p__Actinobacteriota	c__Actinobacteria	o__Corynebacteriales	f__Corynebacteriaceae	g__Corynebacterium	s__Corynebacterium_unclassified
d581d54fdd3add85587a2ac11cf0cb78	p__Firmicutes	c__Clostridia	o__Clostridiales	f__Clostridiales_unclassified	g__Clostridiales_unclassified	s__Clostridiales_unclassified
d46b94dadfe2f3d9288fb17a7aa71770	p__Firmicutes	c__Clostridia	o__Lachnospirales	f__Lachnospiraceae	g__Ruminococcus]_gnavus_group	s__Ruminococcus]_gnavus_group_unclassified
edb9bf0a93d92ec88310e2b4cd16716d	p__Bacteroidota	c__Bacteroidia	o__Bacteroidales	f__Bacteroidaceae	g__Bacteroides	s__Bacteroides_unclassified
d4c0496f9a84ccb4d502b3b18f2b47ed	p__Proteobacteria	c__Proteobacteria_unclassified	o__Proteobacteria_unclassified	f__Proteobacteria_unclassified	g__Proteobacteria_unclassified	s__Proteobacteria_unclassified
8de091a0c3891b0dcfa0b7baf5d5f1d1	p__Proteobacteria	c__Gammaproteobacteria	o__Burkholderiales	f__Neisseriaceae	g__Neisseria	s__Neisseria_unclassified
335edb34532e60425ce209a575bb012c	p__Actinobacteriota	c__Actinobacteria	o__Actinomycetales	f__Actinomycetaceae	g__Actinomyces	s__Actinomyces_unclassified
e8c46c86b90e1a0e10056fb2d6c74d38	p__Firmicutes	c__Negativicutes	o__Veillonellales-Selenomonadales	f__Veillonellaceae	g__Veillonella	s__Veillonella_unclassified
92132cb7f461a2e567c53a89f0c8fdcf	p__Firmicutes	c__Bacilli	o__Bacillales	f__Bacillaceae	g__Anoxybacillus	s__uncultured_Anoxybacillus_sp.
9a7d1edd447601a4893ca17c6db1c9c4	p__Actinobacteriota	c__Thermoleophilia	o__Gaiellales	f__Gaiellales_unclassified	g__Gaiellales_unclassified	s__Gaiellales_unclassified
bbf89f0722a9ff69fa4699d262b4042d	p__Chloroflexi	c__Anaerolineae	o__SBR1031	f__A4b	g__A4b_unclassified	s__A4b_unclassified
30813ef893b733d8ce7e01d85129e950	p__Proteobacteria	c__Gammaproteobacteria	o__Burkholderiales	f__Rhodocyclaceae	g__Methyloversatilis	s__Methyloversatilis_unclassified
e5abe65d5933451ca7c19fb234b441b3	p__Firmicutes	c__Bacilli	o__Lactobacillales	f__Streptococcaceae	g__Lactococcus	s__Lactococcus_raffinolactis
fce74d785ece71ac1b684fc6d3e8886b	p__unclassified	c__unclassified	o__unclassified	f__unclassified	g__unclassified	s__unclassified
0fd73c2774208c3b847e98f93ece7ae0	p__Proteobacteria	c__Gammaproteobacteria	o__Burkholderiales	f__Oxalobacteraceae	g__Massilia	s__Massilia_unclassified
8dd33553387973add46dd62fa3ce972b	p__Proteobacteria	c__Gammaproteobacteria	o__Xanthomonadales	f__Xanthomonadaceae	g__Stenotrophomonas	s__Stenotrophomonas_maltophilia
23a318be96a9f64a51e9dd78a62ecdc8	p__Proteobacteria	c__Alphaproteobacteria	o__Micavibrionales	f__Micavibrionales_unclassified	g__Micavibrionales_unclassified	s__Micavibrionales_unclassified
a8df35fab61ef842838e7285b90aec4c	p__Firmicutes	c__Clostridia	o__Oscillospirales	f__Oscillospiraceae	g__UCG-005	s__UCG-005_unclassified
f9ee2a729c93e96d9f4c7005a0796e1d	p__Actinobacteriota	c__Actinobacteria	o__Bifidobacteriales	f__Bifidobacteriaceae	g__Bifidobacterium	s__Bifidobacterium_unclassified
c67b6fee49ae4d835163cf1e60bd8646	p__Proteobacteria	c__Alphaproteobacteria	o__Sphingomonadales	f__Erythrobacteraceae	g__Erythromicrobium	s__Erythromicrobium_sp._BF8
56417d234e06f16e56d227b9d9e67dc1	p__Firmicutes	c__Bacilli	o__Erysipelotrichales	f__Erysipelotrichaceae	g__ZOR0006	s__ZOR0006_unclassified
693e843219d5f82dbe23cae86c193033	p__Bacteroidota	c__Bacteroidia	o__Bacteroidales	f__Muribaculaceae	g__Muribaculum	s__Muribaculum_sp.
5c5613d10aeb0fbebc5f5379eccdc239	p__Firmicutes	c__Bacilli	o__Paenibacillales	f__Paenibacillaceae	g__Paenibacillus	s__Paenibacillus_unclassified
9295d9ecf3ae8aef1409b93b90f36a24	p__Verrucomicrobiota	c__Verrucomicrobiae	o__Verrucomicrobiales	f__Akkermansiaceae	g__Akkermansia	s__Akkermansia_unclassified
1f4ea6cf7f8215690f3bcac79f0aaaf0	p__Firmicutes	c__Bacilli	o__Bacillales	f__Bacillaceae	g__Bacillus	s__Bacillus_thermoamylovorans
ff5b3b3933bb70028d8e061878fd3057	p__Proteobacteria	c__Alphaproteobacteria	o__Rhizobiales	f__Xanthobacteraceae	g__Bradyrhizobium	s__Bradyrhizobium_unclassified
fabb8e0032e3cfec402f98f809fa1d0c	p__Bacteroidota	c__Bacteroidia	o__Bacteroidales	f__Muribaculaceae	g__Muribaculaceae_unclassified	s__Muribaculaceae_unclassified
07a70dfed264043bb5f968cec834bfb8	p__Firmicutes	c__Clostridia	o__Oscillospirales	f__Oscillospiraceae	g__Oscillibacter	s__Oscillibacter_unclassified
44db67973a362886a170291b0f1c5bb7	p__Proteobacteria	c__Alphaproteobacteria	o__Rhizobiales	f__Beijerinckiaceae	g__Methylobacterium-Methylorubrum	s__Methylobacterium-Methylorubrum_unclassified
239d7c7561b11460c06e6019199a9d82	p__Actinobacteriota	c__Acidimicrobiia	o__Microtrichales	f__Microtrichales_unclassified	g__Microtrichales_unclassified	s__Microtrichales_unclassified
ad2e4f0f49659841b3136adf531f8719	p__Firmicutes	c__Clostridia	o__Clostridiales	f__Clostridiaceae	g__Clostridium_sensu_stricto_1	s__Clostridium_sensu_stricto_1_unclassified
f17a8959dded40cb5d6cc0a59df19d42	p__Firmicutes	c__Negativicutes	o__Veillonellales-Selenomonadales	f__Veillonellaceae	g__Veillonella	s__Veillonella_unclassified
b54cb237635fd06707a061c734fee1af	p__Firmicutes	c__Clostridia	o__Lachnospirales	f__Lachnospiraceae	g__Lachnospiraceae_NK4A136_group	s__Lachnospiraceae_NK4A136_group_unclassified
58e67c76889131efa74dbb80f2190f48	p__Firmicutes	c__Clostridia	o__Clostridiales	f__Lachnospiraceae	g__Lachnospiraceae_unclassified	s__Lachnospiraceae_unclassified
649ada5571420bae1531b2192788a764	p__Firmicutes	c__Bacilli	o__Lactobacillales	f__Enterococcaceae	g__Tetragenococcus	s__Tetragenococcus_sp.
1341601c45b7036e4b42ce8dce660c3f	p__Proteobacteria	c__Alphaproteobacteria	o__Caulobacterales	f__Caulobacteraceae	g__Brevundimonas	s__Brevundimonas_aurantiaca
601428669005513d2e4a850c6902469c	p__Proteobacteria	c__Gammaproteobacteria	o__Pseudomonadales	f__Pseudomonadaceae	g__Pseudomonas	s__Pseudomonas_pertucinogena
04d1884fb0a14d1650ef0f46dc68ad88	p__Firmicutes	c__Bacilli	o__Bacillales	f__Bacillaceae	g__Bacillus	s__Bacillus_thermoamylovorans
fd9276855a6e35641fbbd068c02a817b	p__Firmicutes	c__Clostridia	o__Clostridiales	f__Clostridiaceae	g__Clostridium_sensu_stricto_1	s__Clostridium_sensu_stricto_1_unclassified
e48da1aa426b4ec8c38b84fb77b15ef7	p__Firmicutes	c__Negativicutes	o__Veillonellales-Selenomonadales	f__Selenomonadaceae	g__Centipeda	s__Centipeda_unclassified
9e71d23df8fd565a20e3c5e4fe81b772	p__Coprothermobacterota	c__Coprothermobacteria	o__Coprothermobacterales	f__Coprothermobacteraceae	g__Coprothermobacter	s__uncultured_Coprothermobacter_sp.
451e399bd52cccb8609aaef6b9c84976	p__Proteobacteria	c__Alphaproteobacteria	o__Caulobacterales	f__Caulobacteraceae	g__Brevundimonas	s__Brevundimonas_unclassified
f9a1af436ce175d556f5e501a7042992	p__Acidobacteriota	c__Vicinamibacteria	o__Vicinamibacterales	f__Vicinamibacteraceae	g__Vicinamibacteraceae_unclassified	s__Vicinamibacteraceae_unclassified
58d255a910d90fd7507c5a2c316423a6	p__Firmicutes	c__Clostridia	o__Clostridiales	f__Eubacteriaceae	g__Eubacterium	s__uncultured_Eubacterium_sp.
b3d79459118ec1f1bcd784a81aa05138	p__Proteobacteria	c__Alphaproteobacteria	o__Rhodospirillales	f__Acetobacteraceae	g__Roseomonas	s__Roseomonas_sp._'PC_IW_03'
b4f58e2a41c3e1ed967a423a4b50df98	p__Firmicutes	c__Clostridia	o__Lachnospirales	f__Lachnospiraceae	g__Eubacterium]_hallii_group	s__Eubacterium]_hallii_group_unclassified
76f40ea8ea27d565dfbc52228cc8c529	p__Firmicutes	c__Clostridia	o__Clostridia_UCG-014	f__Clostridia_UCG-014_unclassified	g__Clostridia_UCG-014_unclassified	s__Clostridia_UCG-014_unclassified
96ae47fbb8dbe7783245f6659f2eda51	p__Proteobacteria	c__Alphaproteobacteria	o__Rhizobiales	f__Xanthobacteraceae	g__Pseudolabrys	s__Pseudolabrys_unclassified
d2467138080fce58bb5b6b46d4cbba1f	p__Firmicutes	c__Bacilli	o__Staphylococcales	f__Staphylococcaceae	g__Jeotgalicoccus	s__Jeotgalicoccus_unclassified
bdabc013ab06407f92018b1f908a3bd5	p__Proteobacteria	c__Gammaproteobacteria	o__Burkholderiales	f__Neisseriaceae	g__Neisseria	s__Neisseria_unclassified
64025ddb0b2fb5cfc664e2ef50cc8bc1	p__Proteobacteria	c__Gammaproteobacteria	o__Pseudomonadales	f__Moraxellaceae	g__Psychrobacter	s__Psychrobacter_maritimus
e31de84603147ea6ffbf67b6e213e89d	p__Firmicutes	c__Bacilli	o__Lactobacillales	f__Streptococcaceae	g__Streptococcus	s__Streptococcus_acidominimus
0909a7a71eed13b634cfb6e0f1927a55	p__Actinobacteriota	c__Actinobacteria	o__Actinomycetales	f__Actinomycetaceae	g__Actinomyces	s__Actinomyces_unclassified
21be7e5b92f7c185e2ec57f353f7d66b	p__Firmicutes	c__Clostridia	o__Clostridiales	f__Lachnospiraceae	g__Lachnospiraceae_unclassified	s__Lachnospiraceae_unclassified
ff2ac1b1b2cd6160e23840a426170f65	p__Proteobacteria	c__Gammaproteobacteria	o__Burkholderiales	f__Neisseriaceae	g__Neisseria	s__Neisseria_unclassified
41d8e0ab59fc0299c4576cf16e5f1396	p__Actinobacteriota	c__Actinobacteria	o__Micrococcales	f__Micrococcaceae	g__Rothia	s__Rothia_unclassified
706b8e73e4e7c6425945f22e8e98f423	p__Proteobacteria	c__Alphaproteobacteria	o__Sphingomonadales	f__Sphingomonadaceae	g__Sphingomonas	s__Sphingomonas_adhaesiva
aace41611fed3aa5a8fcd1032eb0c446	p__Actinobacteriota	c__Actinobacteria	o__Corynebacteriales	f__Dietziaceae	g__Dietzia	s__Dietzia_unclassified
f5fd0f69fbf4ae57e6f09898826d7ebe	p__Actinobacteriota	c__Actinobacteria	o__Corynebacteriales	f__Corynebacteriaceae	g__Corynebacterium	s__Corynebacterium_unclassified
5844f13ec8276669db8251c1c706d9e1	p__Firmicutes	c__Bacilli	o__Lactobacillales	f__Lactobacillaceae	g__Lactobacillus	s__Lactobacillus_iners
3ad79a953c044f35e83c9c1d1c1388ff	p__Fusobacteriota	c__Fusobacteriia	o__Fusobacteriales	f__Leptotrichiaceae	g__Leptotrichia	s__Leptotrichia_unclassified
0ce7726a61e6e4dac390511b4d391f00	p__Acidobacteriota	c__Acidobacteriae	o__Acidobacteriales	f__Acidobacteriaceae_(Subgroup_1)	g__Acidobacterium	s__Acidobacterium_unclassified
32c9f0f354e8d05bce207df6cdbe186e	p__Nitrospirota	c__Nitrospiria	o__Nitrospirales	f__Nitrospiraceae	g__Nitrospira	s__Nitrospira_unclassified
ffcf791ac7fc2e278c21da4662ca1bbd	p__Proteobacteria	c__Gammaproteobacteria	o__Burkholderiales	f__Sutterellaceae	g__Parasutterella	s__Parasutterella_unclassified
1126195209c56f8ca355cb716ee01cb7	p__Firmicutes	c__Clostridia	o__Clostridiales	f__Clostridiales_unclassified	g__Clostridiales_unclassified	s__Clostridiales_unclassified
84e67222276ffbeb015e615b58056467	p__Firmicutes	c__Clostridia	o__Oscillospirales	f__Butyricicoccaceae	g__Butyricicoccus	s__Butyricicoccus_unclassified
cafd56c8b5035e82c12455a789d52c71	p__Proteobacteria	c__Gammaproteobacteria	o__Burkholderiales	f__Neisseriaceae	g__Neisseria	s__Neisseria_unclassified
872193bad0deb6d5dd1a3211a1b0db80	p__Bacteroidota	c__Bacteroidota_unclassified	o__Bacteroidota_unclassified	f__Bacteroidota_unclassified	g__Bacteroidota_unclassified	s__Bacteroidota_unclassified
1a2e12038377659c9f7552762e11f4e5	p__Bacteroidota	c__Bacteroidia	o__Bacteroidales	f__Bacteroidaceae	g__Bacteroides	s__Bacteroides_sp._TP-5
c4ba1e7807fa0ebc5a19deec5772f62f	p__Actinobacteriota	c__Actinobacteria	o__Actinomycetales	f__Actinomycetaceae	g__Actinomyces	s__Actinomyces_unclassified
f8a5fd7297fca7825806e09053993476	p__Proteobacteria	c__Alphaproteobacteria	o__Sphingomonadales	f__Sphingomonadaceae	g__Sphingomonas	s__Sphingomonas_sp._MG47
6579cd90c29f8bb0fe0b94699b0ee15b	p__Firmicutes	c__Clostridia	o__Lachnospirales	f__Lachnospiraceae	g__Blautia	s__Blautia_unclassified
9e600a723d1b9216a510fe8ebb728391	p__Firmicutes	c__Clostridia	o__Clostridiales	f__Lachnospiraceae	g__Lachnospiraceae_unclassified	s__Lachnospiraceae_unclassified
6d00615aae442b142b76f29ff373739d	p__Actinobacteriota	c__Actinobacteria	o__Micrococcales	f__Cellulomonadaceae	g__Cellulomonas	s__Cellulomonas_unclassified
f74217d5c5834071a38906e6d3355211	p__Firmicutes	c__Clostridia	o__Peptostreptococcales-Tissierellales	f__Family_XI	g__Anaerococcus	s__Anaerococcus_unclassified
c2c4ed84a34bca9bfa845c922216fee8	p__Firmicutes	c__Clostridia	o__Lachnospirales	f__Lachnospiraceae	g__Blautia	s__Blautia_unclassified
494a7304e3810116c822d3c23423a88d	p__Actinobacteriota	c__Actinobacteriota	o__Geodermatophilales	f__Geodermatophilaceae	g__Geodermatophilus	s__Geodermatophilus_chilensis
5640d78090022d569b266b368c7f5312	p__Proteobacteria	c__Gammaproteobacteria	o__Pseudomonadales	f__Moraxellaceae	g__Acinetobacter	s__Acinetobacter_sp._NII-46
1ab7c8b55e1a4be4694f3e851f77aa78	p__Actinobacteriota	c__Actinobacteriota	o__Micrococcales	f__Micrococcaceae	g__Rothia	s__Rothia_sp._KSUM_10
ce62c15c56de4614a525ca030830e527	p__Proteobacteria	c__Alphaproteobacteria	o__Rhizobiales	f__Rhizobiaceae	g__Allorhizobium-Neorhizobium-Pararhizobium-Rhizobium	s__Allorhizobium-Neorhizobium-Pararhizobium-Rhizobium_unclassified
3fbf93f3736e44faedcb4ce044e009ce	p__Proteobacteria	c__Gammaproteobacteria	o__Pseudomonadales	f__Pseudomonadaceae	g__Pseudomonas	s__Pseudomonas_sp._TS1138
9f59d607fb258fe284848ed0f8a25782	p__Bacteroidota	c__Bacteroidia	o__Bacteroidales	f__Bacteroidaceae	g__Bacteroides	s__uncultured_Bacteroides_sp.
da363fbb1bbf03f470214a98bce9a60e	p__Firmicutes	c__Clostridia	o__Lachnospirales	f__Lachnospiraceae	g__Lachnospiraceae_NK4A136_group	s__Lachnospiraceae_NK4A136_group_unclassified
61067ece1f4190df929f028f27c696a5	p__Bacteroidota	c__Bacteroidia	o__Bacteroidales	f__Tannerellaceae	g__Parabacteroides	s__Parabacteroides_distasonis
d50351635ebdcb485b2433dbc7a02562	p__Firmicutes	c__Bacilli	o__Lactobacillales	f__Streptococcaceae	g__Streptococcus	s__Streptococcus_salivarius
3a9ae0fe7da1cd0ddc70785ad815c717	p__Bacteroidota	c__Bacteroidia	o__Bacteroidales	f__Muribaculaceae	g__Muribaculaceae_unclassified	s__Muribaculaceae_unclassified
66057dfbdfe410d6de86d13ba2187ae2	p__Firmicutes	c__Bacilli	o__Staphylococcales	f__Staphylococcaceae	g__Jeotgalicoccus	s__Jeotgalicoccus_unclassified
c2e03cdc53beb52731307d105a5c837c	p__Proteobacteria	c__Gammaproteobacteria	o__Burkholderiales	f__Comamonadaceae	g__Aquabacterium	s__Aquabacterium_unclassified
6a3471ad47cdddef8772cac0ba5df7f5	p__Actinobacteriota	c__Thermoleophilia	o__Solirubrobacterales	f__67-14	g__67-14_unclassified	s__67-14_unclassified
5304f7c49bd8bf1a6aa2397f230de69b	p__Firmicutes	c__Bacilli	o__Staphylococcales	f__Staphylococcaceae	g__Salinicoccus	s__Salinicoccus_unclassified
575e4494f35263d06da318cb4bfe5010	p__Proteobacteria	c__Gammaproteobacteria	o__Burkholderiales	f__Oxalobacteraceae	g__Massilia	s__Massilia_unclassified
48f446fbeed4ba2e74bc46d6800a73dc	p__Fusobacteriota	c__Fusobacteriia	o__Fusobacteriales	f__Leptotrichiaceae	g__Leptotrichia	s__Leptotrichia_unclassified
3e05fd64357bcc9698e6f4817d614300	p__Proteobacteria	c__Gammaproteobacteria	o__Pseudomonadales	f__Halomonadaceae	g__Halomonas	s__Halomonas_unclassified
99f0caa153a8785d1942bc65589e342c	p__Planctomycetota	c__Planctomycetes	o__Gemmatales	f__Gemmataceae	g__Fimbriiglobus	s__Fimbriiglobus_unclassified
1438e526673d6687f9db72cce4a37f98	p__Bacteroidota	c__Bacteroidia	o__Bacteroidales	f__Bacteroidaceae	g__Bacteroides	s__Bacteroides_unclassified
2e8b907c8c9120ec3738f71a5481952b	p__Proteobacteria	c__Gammaproteobacteria	o__Enterobacterales	f__Pasteurellaceae	g__Haemophilus	s__Haemophilus_unclassified
bed4d84c039558547eab3013c49b9db7	p__Actinobacteriota	c__Actinobacteria	o__Frankiales	f__Acidothermaceae	g__Acidothermus	s__Acidothermus_unclassified
fc395530bc9170fd6e2893be3f357c01	p__Myxococcota	c__Polyangia	o__Polyangiales	f__Sandaracinaceae	g__Sandaracinaceae_unclassified	s__Sandaracinaceae_unclassified
3a4c5c658c303c0ebe0daf8a74b3ea35	p__Proteobacteria	c__Gammaproteobacteria	o__Burkholderiales	f__Neisseriaceae	g__Neisseria	s__Neisseria_unclassified
5ba9b27fca5bb46bc47e9ded7e33f2cb	p__Proteobacteria	c__Gammaproteobacteria	o__Xanthomonadales	f__Rhodanobacteraceae	g__Tahibacter	s__Tahibacter_unclassified
a15c341902e2b2b2eecd4b223187c915	p__Firmicutes	c__Bacilli	o__Lactobacillales	f__Streptococcaceae	g__Streptococcus	s__Streptococcus_sp._GDLAMI-SD2
9d5e34bded42ca5e10229d3fdc4eaedb	p__Campylobacterota	c__Campylobacteria	o__Campylobacterales	f__Helicobacteraceae	g__Helicobacter	s__Helicobacter_unclassified
f942bc7b9250b6b38c9394408e841705	p__Firmicutes	c__Clostridia	o__Clostridiales	f__Lachnospiraceae	g__Kineothrix	s__Kineothrix_sp.
52926c8c585e20374473290941cd9d10	p__Firmicutes	c__Bacilli	o__Bacillales	f__Bacillaceae	g__Oceanobacillus	s__uncultured_Oceanobacillus_sp.
a15c49d2d5018eb68db5e2848702eaa9	p__Proteobacteria	c__Alphaproteobacteria	o__Caulobacterales	f__Caulobacteraceae	g__Brevundimonas	s__Brevundimonas_unclassified
9b98e344ff5531460dcf0f502d8df1a9	p__Proteobacteria	c__Alphaproteobacteria	o__Caulobacterales	f__Caulobacteraceae	g__Brevundimonas	s__Brevundimonas_mediterranea
3aeb3f221b37fa2ab7c12290fd43ca86	p__Proteobacteria	c__Alphaproteobacteria	o__Rhodobacterales	f__Rhodobacteraceae	g__Gemmobacter	s__Gemmobacter_unclassified
1c49e887822f0d429decd9a72c807c10	p__Firmicutes	c__Bacilli	o__Exiguobacterales	f__Exiguobacteraceae	g__Exiguobacterium	s__Exiguobacterium_unclassified
51e354c84d0e20019f6b481a39829236	p__Proteobacteria	c__Alphaproteobacteria	o__Caulobacterales	f__Caulobacteraceae	g__Caulobacter	s__Caulobacter_sp._NW-2013-Rh15
34fb3b353856bb54a7ecc1e5c5acd6ea	p__Firmicutes	c__Negativicutes	o__Acidaminococcales	f__Acidaminococcaceae	g__Acidaminococcus	s__uncultured_Acidaminococcus_sp.
60eb320de124ef3f4b11a7626ce0abf5	p__Campylobacterota	c__Campylobacteria	o__Campylobacterales	f__Helicobacteraceae	g__Helicobacter	s__Helicobacter_unclassified
eaa282a44fb12125011c9895e25f1142	p__Proteobacteria	c__Deltaproteobacteria	o__Syntrophobacterales	f__Syntrophobacteraceae	g__Syntrophobacteraceae_unclassified	s__Syntrophobacteraceae_unclassified
067c5cac28d9952d41cf1af8b5724f81	p__Firmicutes	c__Clostridia	o__Clostridiales	f__Lachnospiraceae	g__Lachnospiraceae_unclassified	s__Lachnospiraceae_unclassified
7fcd6eac3925dbc48d1fe6014442557f	p__Firmicutes	c__Clostridia	o__Clostridiales	f__Lachnospiraceae	g__Anaerotignum	s__Anaerotignum_sp.
24a9c51904dcf182c7a0590efe1b7d61	p__Bacteroidota	c__Bacteroidia	o__Bacteroidales	f__Prevotellaceae	g__Prevotellaceae_UCG-001	s__Prevotellaceae_UCG-001_unclassified
0913952d2f4bd0180d117d3adf723509	p__Proteobacteria	c__Alphaproteobacteria	o__Rhizobiales	f__Bradyrhizobiaceae	g__Bradyrhizobium	s__Bradyrhizobium_elkanii
6e2a3be65d9791b8a1f7d134110c4549	p__Proteobacteria	c__Gammaproteobacteria	o__Pseudomonadales	f__Moraxellaceae	g__Acinetobacter	s__Acinetobacter_sp._YL2
98945124a4d365235b0ddb18bd2f851b	p__Proteobacteria	c__Gammaproteobacteria	o__Burkholderiales	f__Neisseriaceae	g__Neisseria	s__Neisseria_unclassified
b882c8f92806a5cceae079731fbdf3df	p__Firmicutes	c__Clostridia	o__Oscillospirales	f__Oscillospiraceae	g__UCG-002	s__UCG-002_unclassified
2023c62179a207d54518d60d38b6e9b9	p__Firmicutes	c__Clostridia	o__Monoglobales	f__Monoglobaceae	g__Monoglobus	s__Monoglobus_unclassified
01f1893257731e6f582efb4d7cbf4f36	p__Firmicutes	c__Clostridia	o__Oscillospirales	f__Ruminococcaceae	g__Ruminococcus	s__Ruminococcus_unclassified
b15abeb3a1529af6232a1768a0c9ba9c	p__Firmicutes	c__Bacilli	o__Staphylococcales	f__Staphylococcaceae	g__Staphylococcus	s__Staphylococcus_unclassified
6cb36db5601ff455903c56e2a969b20b	p__Actinobacteriota	c__Actinobacteriota	o__Actinobacteriota_unclassified	f__Actinobacteriota_unclassified	g__Actinobacteriota_unclassified	s__Actinobacteriota_unclassified
7441c1411dc6070b4dbfb89680c5e070	p__Firmicutes	c__Clostridia	o__Clostridia_vadinBB60_group	f__Clostridia_vadinBB60_group_unclassified	g__Clostridia_vadinBB60_group_unclassified	s__Clostridia_vadinBB60_group_unclassified
8d21e1f04a032eea2507a7e9c0aca3dc	p__Firmicutes	c__Clostridia	o__Clostridiales	f__Lachnospiraceae	g__Lachnospiraceae_unclassified	s__Lachnospiraceae_unclassified
d64548bf34dde17b1893412175d33857	p__Proteobacteria	c__Alphaproteobacteria	o__Rhizobiales	f__Beijerinckiaceae	g__Methylocella	s__uncultured_Methylocella_sp.
d5476a4db8fd8a1f36cc4d3d691c14ce	p__Bacteroidota	c__Bacteroidia	o__Bacteroidales	f__Bacteroidaceae	g__Bacteroides	s__Bacteroides_unclassified
6e9de1ec5cc64fd118e11bf706b4debc	p__Proteobacteria	c__Gammaproteobacteria	o__Enterobacterales	f__Vibrionaceae	g__Vibrio	s__Vibrio_unclassified
cab50a93f454942907fd4c3c97e6f7f9	p__Verrucomicrobiota	c__Verrucomicrobiae	o__Verrucomicrobiales	f__Akkermansiaceae	g__Akkermansia	s__Akkermansia_unclassified
e239be0f9c015127131c56c7f775c4f7	p__Proteobacteria	c__Gammaproteobacteria	o__Xanthomonadales	f__Xanthomonadaceae	g__Stenotrophomonas	s__uncultured_Stenotrophomonas_sp.
89292998c6232ed7b18f157018398647	p__Proteobacteria	c__Gammaproteobacteria	o__Burkholderiales	f__Oxalobacteraceae	g__Massilia	s__Massilia_unclassified
7df0de1fc0962db165f1a87b79ed0af6	p__Actinobacteriota	c__Coriobacteriia	o__Coriobacteriales	f__Eggerthellaceae	g__Enterorhabdus	s__Enterorhabdus_unclassified
5881db967f86cb37c01e85ca69dbce10	p__Firmicutes	c__Clostridia	o__Clostridiales	f__Lachnospiraceae	g__Lachnospiraceae_unclassified	s__Lachnospiraceae_unclassified
4a17d91a72488283f765c6e91802467a	p__Actinobacteriota	c__Acidimicrobiia	o__Microtrichales	f__Microtrichales_unclassified	g__Microtrichales_unclassified	s__Microtrichales_unclassified
8121176f61bc1cba4e3c450d440689a1	p__Proteobacteria	c__Gammaproteobacteria	o__Gammaproteobacteria_unclassified	f__Gammaproteobacteria_unclassified	g__Gammaproteobacteria_unclassified	s__Gammaproteobacteria_unclassified
d89730f73771d28cd97ea4b074cfe2cc	p__Proteobacteria	c__Gammaproteobacteria	o__Burkholderiales	f__Neisseriaceae	g__Neisseria	s__Neisseria_unclassified
a1dfafd1280db21d70858bd08e2abe1c	p__Firmicutes	c__Bacilli	o__Erysipelotrichales	f__Erysipelotrichaceae	g__Allobaculum	s__Allobaculum_unclassified
aa2f3e6c14aaf8e29c6cbfa64efc3cb5	p__Chloroflexi	c__Anaerolineae	o__Caldilineales	f__Caldilineaceae	g__Caldilineaceae_unclassified	s__Caldilineaceae_unclassified
1c9d928a1146f10a50387571f8ff2d28	p__Desulfobacterota	c__Desulfovibrionia	o__Desulfovibrionales	f__Desulfovibrionaceae	g__Desulfovibrionaceae_unclassified	s__Desulfovibrionaceae_unclassified
56908daefa40322738b455d422f622b0	p__Proteobacteria	c__Gammaproteobacteria	o__Gammaproteobacteria_unclassified	f__Gammaproteobacteria_unclassified	g__Gammaproteobacteria_unclassified	s__Gammaproteobacteria_unclassified
cebdd455d0c6cd2359fd8b63d203b75c	p__Firmicutes	c__Clostridia	o__Clostridiales	f__Clostridiales_unclassified	g__Clostridiales_unclassified	s__Clostridiales_unclassified
0d12878a3e00449298328dee2d70e1f5	p__Proteobacteria	c__Gammaproteobacteria	o__Enterobacterales	f__Pasteurellaceae	g__Haemophilus	s__Haemophilus_unclassified
747d6f4cbf726c2901ed49d4e8ea2f22	p__Proteobacteria	c__Alphaproteobacteria	o__Sphingomonadales	f__Sphingomonadaceae	g__Sphingomonas	s__Sphingomonas_kaistensis
b7715266c1a95e07867699d9708c6009	p__Proteobacteria	c__Gammaproteobacteria	o__Pseudomonadales	f__Moraxellaceae	g__Acinetobacter	s__uncultured_Acinetobacter_sp.
bc82e8ef9bb823c08d85ff87806f71ab	p__Verrucomicrobiota	c__Verrucomicrobiae	o__Verrucomicrobiales	f__Akkermansiaceae	g__Akkermansia	s__Akkermansia_unclassified
31a58194be7a88939759560ec1eb53de	p__Proteobacteria	c__Alphaproteobacteria	o__Sphingomonadales	f__Sphingomonadaceae	g__Sphingomonas	s__Sphingomonas_unclassified
b999d7a1c47c27263b1ab952c8025484	p__Firmicutes	c__Clostridia	o__Thermincolales	f__Thermincolaceae	g__Thermincola	s__Thermincola_unclassified
91ab37308c1cf17a8fe7beecd3227ce2	p__Firmicutes	c__Negativicutes	o__Veillonellales-Selenomonadales	f__Veillonellaceae	g__Veillonella	s__Veillonella_unclassified
86332215293eae28738688fee9323e81	p__Firmicutes	c__Clostridia	o__Lachnospirales	f__Lachnospiraceae	g__Blautia	s__Blautia_unclassified
da9192dad90249b6e1ad25b1888b5cb7	p__Actinobacteriota	c__Actinobacteria	o__Corynebacteriales	f__Nocardiaceae	g__Nocardia	s__Nocardia_unclassified
96fde541d95e3dec329a7272db318af3	p__Firmicutes	c__Clostridia	o__Clostridiales	f__Lachnospiraceae	g__Acetatifactor	s__Acetatifactor_sp.
76c9d8ea4a0b8663045321d060429cdb	p__Firmicutes	c__Clostridia	o__Oscillospirales	f__Ruminococcaceae	g__Ruminococcus	s__Ruminococcus_unclassified
cd06949c9d54217e46e1c5aff6182708	p__Proteobacteria	c__Gammaproteobacteria	o__Enterobacterales	f__Enterobacteriaceae	g__Citrobacter	s__uncultured_Citrobacter_sp.
46ea82fde3a0a36fdea6007da1d2f4ba	p__Firmicutes	c__Clostridia	o__Oscillospirales	f__Oscillospiraceae	g__UCG-005	s__UCG-005_unclassified
80eec4c6cb5739224095a0d8589e3a97	p__Bacteroidota	c__Bacteroidia	o__Sphingobacteriales	f__Sphingobacteriaceae	g__Sphingobacterium	s__Sphingobacterium_unclassified
d9d3b88e890577b0bdd99d4571a90a8e	p__Proteobacteria	c__Alphaproteobacteria	o__Rhizobiales	f__Rhodomicrobiaceae	g__Rhodomicrobium	s__Rhodomicrobium_unclassified
92fe4974e9622974ecc76e0be55b30a6	p__Firmicutes	c__Clostridia	o__Clostridia_UCG-014	f__Clostridia_UCG-014_unclassified	g__Clostridia_UCG-014_unclassified	s__Clostridia_UCG-014_unclassified
489ed47c641d079ef1b678cf397b63b3	p__unclassified	c__unclassified	o__unclassified	f__unclassified	g__unclassified	s__unclassified
43d72032c9378c5c0b2695fa06f7e91b	p__Planctomycetota	c__Planctomycetes	o__Isosphaerales	f__Isosphaeraceae	g__Paludisphaera	s__Paludisphaera_unclassified
6748770dd830a47ce941f1ee404144a7	p__Firmicutes	c__Clostridia	o__Oscillospirales	f__Butyricicoccaceae	g__Butyricicoccus	s__Butyricicoccus_unclassified
3115b3199e70678034f8396632dce0c8	p__Proteobacteria	c__Gammaproteobacteria	o__Xanthomonadales	f__Xanthomonadaceae	g__Stenotrophomonas	s__Stenotrophomonas_pavanii
deed9b0082492eb0e3b648a141e99872	p__Firmicutes	c__Clostridia	o__Oscillospirales	f__Oscillospiraceae	g__Oscillospiraceae_unclassified	s__Oscillospiraceae_unclassified
af1c9e100b97b354d7fc6d4684895a21	p__Firmicutes	c__Bacilli	o__Lactobacillales	f__Streptococcaceae	g__Streptococcus	s__Streptococcus_unclassified
53e50bfc07aa7007b32aa792defcfe80	p__Proteobacteria	c__Gammaproteobacteria	o__Burkholderiales	f__Oxalobacteraceae	g__Massilia	s__Massilia_unclassified
7825dff11e1680da1728ccef46163fe6	p__Proteobacteria	c__Alphaproteobacteria	o__Sphingomonadales	f__Sphingomonadaceae	g__Sphingomonas	s__Sphingomonas_sp._YGR-33
3f5b93c1db5474d5ede3a4bbc461dca4	p__Proteobacteria	c__Gammaproteobacteria	o__Burkholderiales	f__Burkholderiaceae	g__Burkholderia-Caballeronia-Paraburkholderia	s__Burkholderia-Caballeronia-Paraburkholderia_unclassified
891d35abe4e6aa48cac8068acdfa1944	p__Actinobacteriota	c__Coriobacteriia	o__Eggerthellales	f__Eggerthellaceae	g__Enterorhabdus	s__Enterorhabdus_sp.
6cd2602adf29cee16d5f3894dd5fb6ab	p__Actinobacteriota	c__Actinobacteria	o__Pseudonocardiales	f__Pseudonocardiaceae	g__Actinophytocola	s__Actinophytocola_unclassified
438b5c281ad4694a368e1f049960287e	p__Bacteroidota	c__Bacteroidia	o__Bacteroidales	f__Bacteroidaceae	g__Bacteroides	s__Bacteroides_unclassified
a936ebd33307cbccc85c14185742f195	p__Fusobacteriota	c__Fusobacteriia	o__Fusobacteriales	f__Leptotrichiaceae	g__Leptotrichia	s__Leptotrichia_unclassified
c3c13d2323270106a3b5a89306145bb7	p__Proteobacteria	c__Alphaproteobacteria	o__Rhizobiales	f__Rhizobiaceae	g__Rhizobium	s__Rhizobium_sp._E11-1
8d0f68c078ee3f2ab6bf119c207d3844	p__Firmicutes	c__Bacilli	o__Lactobacillales	f__Streptococcaceae	g__Streptococcus	s__Streptococcus_pneumoniae
078f68d2b99826a0b7a0168d7a1cb230	p__Firmicutes	c__Negativicutes	o__Veillonellales-Selenomonadales	f__Veillonellales-Selenomonadales_unclassified	g__Veillonellales-Selenomonadales_unclassified	s__Veillonellales-Selenomonadales_unclassified
1bb3b6151c64b41fd31d6520336a77bf	p__Actinobacteriota	c__Actinobacteria	o__Corynebacteriales	f__Corynebacteriaceae	g__Corynebacterium	s__Corynebacterium_unclassified
62ae8991978ec26bb97582334b66261a	p__Bacteroidota	c__Bacteroidia	o__Bacteroidales	f__Rikenellaceae	g__Alistipes	s__Alistipes_unclassified
c66c76d8e70f348249b58dfae6c67d66	p__Proteobacteria	c__Gammaproteobacteria	o__Burkholderiales	f__Burkholderiaceae	g__Burkholderia-Caballeronia-Paraburkholderia	s__Burkholderia-Caballeronia-Paraburkholderia_unclassified
47a7404a93dff67a3be32cd7cc82e264	p__Firmicutes	c__Clostridia	o__Oscillospirales	f__Ruminococcaceae	g__Faecalibacterium	s__Faecalibacterium_unclassified
a24b6e0996b9fbaa38610559ac923a17	p__Firmicutes	c__Clostridia	o__Clostridiales	f__Lachnospiraceae	g__Lachnospiraceae_unclassified	s__Lachnospiraceae_unclassified
b4fcb3403a025956420603032893f24c	p__Firmicutes	c__Clostridia	o__Clostridiales	f__Clostridiales_unclassified	g__Clostridiales_unclassified	s__Clostridiales_unclassified
389fbcd230e513db0374cd11bb83221a	p__Firmicutes	c__Bacilli	o__Erysipelotrichales	f__Erysipelotrichaceae	g__Faecalibaculum	s__Faecalibaculum_unclassified
adf19a104263c7763b6e30b70a759bf8	p__Firmicutes	c__Clostridia	o__Clostridiales	f__Lachnospiraceae	g__Lachnospiraceae_unclassified	s__Lachnospiraceae_unclassified
dc0b501ac21c95ad59a77a0337a813d5	p__Proteobacteria	c__Alphaproteobacteria	o__Azospirillales	f__Azospirillaceae	g__Skermanella	s__Skermanella_unclassified
96b04f4e842b2b864c3e06c55c0a74c2	p__Proteobacteria	c__Gammaproteobacteria	o__Burkholderiales	f__Neisseriaceae	g__Neisseria	s__Neisseria_unclassified
8d69839e413f3143dad4e766c829a880	p__Actinobacteriota	c__Actinobacteriota	o__Micrococcales	f__Micrococcaceae	g__Rothia	s__Rothia_sp.
1690bf831c9271bc748db7d1c391c7f1	p__Firmicutes	c__Clostridia	o__Clostridia_UCG-014	f__Clostridia_UCG-014_unclassified	g__Clostridia_UCG-014_unclassified	s__Clostridia_UCG-014_unclassified
261e82d71e20c5d51cd848adf00be207	p__WPS-2	c__WPS-2_unclassified	o__WPS-2_unclassified	f__WPS-2_unclassified	g__WPS-2_unclassified	s__WPS-2_unclassified
43998d28263524e5595772f6fca76209	p__Proteobacteria	c__Gammaproteobacteria	o__Pasteurellales	f__Pasteurellaceae	g__Haemophilus	s__Haemophilus_haemolyticus
fdc1a0fb18119fd5979089b4a2934d75	p__Actinobacteriota	c__Actinobacteria	o__Actinomycetales	f__Actinomycetaceae	g__Actinomyces	s__Actinomyces_unclassified
f0db23850306d128c52d2ee987b8ef4c	p__Proteobacteria	c__Gammaproteobacteria	o__Xanthomonadales	f__Xanthomonadaceae	g__Xanthomonas	s__Xanthomonas_sp.
8d06f8e6043dac2767a03c485fa41a3a	p__Proteobacteria	c__Alphaproteobacteria	o__Caulobacterales	f__Caulobacteraceae	g__Brevundimonas	s__Brevundimonas_olei
6f68abf7fff1c45b75227c3bd2e100d0	p__Acidobacteriota	c__Acidobacteriae	o__Acidobacteriales	f__Acidobacteriaceae_(Subgroup_1)	g__Granulicella	s__Granulicella_unclassified
29780be24d32ceac81b5a9fd0d3d1d31	p__Proteobacteria	c__Gammaproteobacteria	o__Salinisphaerales	f__Solimonadaceae	g__Nevskia	s__Nevskia_unclassified
2064f619e9d74573d10e55167ef86266	p__Firmicutes	c__Clostridia	o__Lachnospirales	f__Lachnospiraceae	g__Lachnospiraceae_NK4A136_group	s__Lachnospiraceae_NK4A136_group_unclassified
7e4577b2c5ef1a1697cb55e6e875b79d	p__Proteobacteria	c__Alphaproteobacteria	o__Rhizobiales	f__Beijerinckiaceae	g__Methylobacterium-Methylorubrum	s__Methylobacterium-Methylorubrum_unclassified
344fc5130712b28a89dfae31ad3176b0	p__Firmicutes	c__Clostridia	o__Clostridiales	f__Lachnospiraceae	g__Lachnospiraceae_unclassified	s__Lachnospiraceae_unclassified
780e859e1e0d875965f47bd6d23d28cf	p__Proteobacteria	c__Gammaproteobacteria	o__Enterobacterales	f__Pasteurellaceae	g__Actinobacillus	s__Actinobacillus_unclassified
6271daf99226eeb1b953e50961c38a04	p__Actinobacteriota	c__Actinobacteriota	o__Actinomycetales	f__Actinomycetales_unclassified	g__Actinomycetales_unclassified	s__Actinomycetales_unclassified
088b74f384bb0a6946b25b22c5ae4776	p__Proteobacteria	c__Alphaproteobacteria	o__Rhizobiales	f__Rhizobiaceae	g__Allorhizobium-Neorhizobium-Pararhizobium-Rhizobium	s__Allorhizobium-Neorhizobium-Pararhizobium-Rhizobium_unclassified
d3d460fd52cdab8f31f1ef54522feed8	p__Proteobacteria	c__Gammaproteobacteria	o__Steroidobacterales	f__Steroidobacteraceae	g__Steroidobacter	s__Steroidobacter_unclassified
25599dd36a578b517acec3b64787df87	p__Firmicutes	c__Clostridia	o__Oscillospirales	f__Ruminococcaceae	g__Ruminococcus	s__Ruminococcus_unclassified
59e2240df89c7d770a7480a06eaa6488	p__Proteobacteria	c__Gammaproteobacteria	o__Pseudomonadales	f__Moraxellaceae	g__Acinetobacter	s__uncultured_Acinetobacter_sp.
026e90b56b2e92d3c4a67b0cff0ed40a	p__Actinobacteriota	c__Actinobacteria	o__Corynebacteriales	f__Corynebacteriaceae	g__Corynebacterium	s__Corynebacterium_unclassified
a61360801e1f86b42c1570681c366d48	p__Firmicutes	c__Clostridia	o__Clostridia_UCG-014	f__Clostridia_UCG-014_unclassified	g__Clostridia_UCG-014_unclassified	s__Clostridia_UCG-014_unclassified
7f2f01c07edea34a95faed3da6194d7f	p__Bdellovibrionota	c__Oligoflexia	o__0319-6G20	f__0319-6G20_unclassified	g__0319-6G20_unclassified	s__0319-6G20_unclassified
cc51cdc5a972cef880de2b9cd9ccfe3e	p__Proteobacteria	c__Alphaproteobacteria	o__Rhizobiales	f__Devosiaceae	g__Pelagibacterium	s__Pelagibacterium_unclassified
ddb421f31380faf7e5512addbc159887	p__Firmicutes	c__Clostridia	o__Lachnospirales	f__Lachnospiraceae	g__Lachnospiraceae_NK4A136_group	s__Lachnospiraceae_NK4A136_group_unclassified
3501832247f953170b248287736ced07	p__Proteobacteria	c__Alphaproteobacteria	o__Rhizobiales	f__Rhizobiaceae	g__Allorhizobium-Neorhizobium-Pararhizobium-Rhizobium	s__Allorhizobium-Neorhizobium-Pararhizobium-Rhizobium_unclassified
25479afc7469d8f5988b58121dfa900f	p__Firmicutes	c__Clostridia	o__Lachnospirales	f__Lachnospiraceae	g__Oribacterium	s__Oribacterium_unclassified
dec3727a8cd95c1b97c0aa3ac7e9cb0f	p__Actinobacteriota	c__Actinobacteria	o__Actinomycetales	f__Actinomycetaceae	g__Actinomyces	s__Actinomyces_unclassified
1a1a3f380cd9c7239097a1f151038e07	p__Actinobacteriota	c__Acidimicrobiia	o__IMCC26256	f__IMCC26256_unclassified	g__IMCC26256_unclassified	s__IMCC26256_unclassified
588e4f415d759f14b27cc6ced3789460	p__Proteobacteria	c__Gammaproteobacteria	o__Enterobacterales	f__Enterobacteriaceae	g__Kluyvera	s__Kluyvera_sp._SD1S4B2
d71e6605888f4fae06f8657967e9d2a2	p__Bacteroidota	c__Bacteroidia	o__Bacteroidales	f__Prolixibacteraceae	g__Prolixibacteraceae_unclassified	s__Prolixibacteraceae_unclassified
14ca564c251d80c75a6043842a5cad58	p__Bacteroidota	c__Bacteroidia	o__Bacteroidales	f__Muribaculaceae	g__Muribaculaceae_unclassified	s__Muribaculaceae_unclassified
e30a0f04df54a49903da30a52df1dd69	p__Firmicutes	c__Clostridia	o__Peptostreptococcales-Tissierellales	f__Anaerovoracaceae	g__Family_XIII_UCG-001	s__Family_XIII_UCG-001_unclassified
b20ef3a4ec9cd99bb876aad002b52b93	p__Proteobacteria	c__Alphaproteobacteria	o__Acetobacterales	f__Acetobacteraceae	g__Acetobacter	s__Acetobacter_unclassified
aa8d20f08616b380e3d4bb820afc8d30	p__Proteobacteria	c__Gammaproteobacteria	o__Enterobacterales	f__Enterobacteriaceae	g__Klebsiella	s__Klebsiella_pneumoniae
aa39855dacfebc0e8ecf88d9a614021f	p__Actinobacteriota	c__Actinobacteria	o__Micrococcales	f__Micrococcaceae	g__Rothia	s__Rothia_unclassified
4340fa912e3a10c880f502f5be1e6e4b	p__Proteobacteria	c__Alphaproteobacteria	o__Caulobacterales	f__Caulobacteraceae	g__Brevundimonas	s__Brevundimonas_unclassified
7b4e3e3ede55fc5ea0478585c7f6e68d	p__Firmicutes	c__Clostridia	o__Oscillospirales	f__Oscillospiraceae	g__UCG-002	s__UCG-002_unclassified
470605e30a662f5bfaec0007a16d10a9	p__Firmicutes	c__Clostridia	o__Eubacteriales	f__Eubacteriaceae	g__Eubacterium	s__Eubacterium_unclassified
5ed3c7539051c635846b6b46e0536635	p__Firmicutes	c__Clostridia	o__Lachnospirales	f__Lachnospiraceae	g__Blautia	s__Blautia_unclassified
da7b3c938a99ded6db6aebf9771a985d	p__Actinobacteriota	c__Actinobacteria	o__Micrococcales	f__Micrococcaceae	g__Rothia	s__Rothia_unclassified
e64b459beaf8fd5505e4b82f2757945e	p__Firmicutes	c__Bacilli	o__Bacillales	f__Bacillaceae	g__Virgibacillus	s__uncultured_Virgibacillus_sp.
c5686c17d3e4b33b4bfd9c3cea21ba54	p__Fusobacteriota	c__Fusobacteriia	o__Fusobacteriales	f__Fusobacteriaceae	g__Fusobacterium	s__Fusobacterium_unclassified
59453a3d2638650bb928ff9f44fc8c9c	p__Actinobacteriota	c__Actinobacteria	o__Actinomycetales	f__Actinomycetaceae	g__Actinomyces	s__Actinomyces_unclassified
ab08e333ed0d72d2469a38170788984f	p__Actinobacteriota	c__Actinobacteria	o__Propionibacteriales	f__Nocardioidaceae	g__Marmoricola	s__Marmoricola_unclassified
af99dcd485570ac6cd9b9364be9c8ed0	p__Firmicutes	c__Clostridia	o__Peptostreptococcales-Tissierellales	f__Peptostreptococcaceae	g__Romboutsia	s__Romboutsia_unclassified
b1c527115f63e5769e3b544370aa4d63	p__Firmicutes	c__Clostridia	o__Lachnospirales	f__Lachnospiraceae	g__Lachnospiraceae_NK4A136_group	s__Lachnospiraceae_NK4A136_group_unclassified
d278b08129a5c896e0cbedc986683d9a	p__Firmicutes	c__Clostridia	o__Lachnospirales	f__Lachnospiraceae	g__Lachnospiraceae_UCG-001	s__Lachnospiraceae_UCG-001_unclassified
b356c318455139b8eb8dd9407c8e6661	p__Proteobacteria	c__Gammaproteobacteria	o__Enterobacterales	f__Pasteurellaceae	g__Haemophilus	s__Haemophilus_unclassified
b72450c0ff30590a92260133c4d0c392	p__Proteobacteria	c__Alphaproteobacteria	o__Sphingomonadales	f__Sphingomonadaceae	g__Sphingomonas	s__uncultured_Sphingomonas_sp.
fe6ae15f92a21dd7890fd55a0e3b2294	p__Proteobacteria	c__Alphaproteobacteria	o__Sphingomonadales	f__Sphingomonadaceae	g__Sphingomonas	s__uncultured_Sphingomonas_sp.
1e59450c5bf2f295e2332d9ba02a9085	p__Firmicutes	c__Bacilli	o__Erysipelotrichales	f__Erysipelotrichaceae	g__Allobaculum	s__Allobaculum_unclassified
82d0a83a864196ae346d3c4cdd2330ea	p__Firmicutes	c__Firmicutes_unclassified	o__Firmicutes_unclassified	f__Firmicutes_unclassified	g__Firmicutes_unclassified	s__Firmicutes_unclassified
77049d75f92fc520bc58d4f5e9f1335c	p__Firmicutes	c__Clostridia	o__Monoglobales	f__Monoglobaceae	g__Monoglobus	s__Monoglobus_unclassified
7cbb77f56ac4a9a827041276105a8024	p__Firmicutes	c__Firmicutes_unclassified	o__Firmicutes_unclassified	f__Firmicutes_unclassified	g__Firmicutes_unclassified	s__Firmicutes_unclassified
ca81d722fcbb6fd53869e9c87fab21a7	p__Actinobacteriota	c__Thermoleophilia	o__Gaiellales	f__Gaiellales_unclassified	g__Gaiellales_unclassified	s__Gaiellales_unclassified
7bcebb8293084f89a6f0e43f6dba8a2b	p__Actinobacteriota	c__Actinobacteria	o__Corynebacteriales	f__Corynebacteriaceae	g__Corynebacterium	s__Corynebacterium_unclassified
2d6c4e815d1273caad9bd071c83b4ae5	p__Proteobacteria	c__Gammaproteobacteria	o__Burkholderiales	f__Neisseriaceae	g__Neisseria	s__Neisseria_unclassified
432de5dce0676698e94e8e7773b27cb2	p__Firmicutes	c__Clostridia	o__Clostridiales	f__Lachnospiraceae	g__Anaerotignum	s__Anaerotignum_sp.
01164b9a91214a54e940cbfd183e8c9a	p__Firmicutes	c__Clostridia	o__Lachnospirales	f__Lachnospiraceae	g__Lachnospiraceae_NK4A136_group	s__Lachnospiraceae_NK4A136_group_unclassified
e7cbbc5e1bae0f9b65e4abb55dbfb88f	p__Proteobacteria	c__Alphaproteobacteria	o__Sphingomonadales	f__Sphingomonadaceae	g__Sphingomonas	s__Sphingomonas_sp._S4-263
47cb811eb8820c6a0a68645577240ba1	p__Firmicutes	c__Bacilli	o__Erysipelotrichales	f__Erysipelotrichaceae	g__Holdemanella	s__Holdemanella_unclassified
bb05cb858884ac7c67005da67b004b19	p__Deinococcota	c__Deinococci	o__Deinococcales	f__Trueperaceae	g__Truepera	s__Truepera_unclassified
90fb51e1a56241ae033e5c1806939f24	p__Firmicutes	c__Negativicutes	o__Veillonellales-Selenomonadales	f__Veillonellaceae	g__Megasphaera	s__Megasphaera_unclassified
fdd42286b33bd81550be289b9edbab34	p__Proteobacteria	c__Gammaproteobacteria	o__Burkholderiales	f__Burkholderiaceae	g__Burkholderia-Caballeronia-Paraburkholderia	s__Burkholderia-Caballeronia-Paraburkholderia_unclassified
01df6faf16ed415142bba71031d78e78	p__Bacteroidota	c__Bacteroidia	o__Bacteroidales	f__Tannerellaceae	g__Parabacteroides	s__Parabacteroides_distasonis
13522e64a08005d4cf218bc654a7f1c9	p__Firmicutes	c__Clostridia	o__Oscillospirales	f__Oscillospiraceae	g__Oscillospiraceae_unclassified	s__Oscillospiraceae_unclassified
626b6bcbaae0836ccad987931a8cad0d	p__Firmicutes	c__Clostridia	o__Lachnospirales	f__Lachnospiraceae	g__Lachnospiraceae_UCG-006	s__Lachnospiraceae_UCG-006_unclassified
f23c041a69ceaa446d5b30c6a34091bd	p__Bacteroidota	c__Bacteroidia	o__Bacteroidales	f__Marinifilaceae	g__Butyricimonas	s__Butyricimonas_unclassified
bb555de2f866700a61e2e753023bae0b	p__Fusobacteriota	c__Fusobacteriia	o__Fusobacteriales	f__Leptotrichiaceae	g__Leptotrichia	s__Leptotrichia_unclassified
77b5506151d703b426f45b65c7524450	p__Firmicutes	c__Bacilli	o__Lactobacillales	f__Lactobacillaceae	g__Limosilactobacillus	s__Limosilactobacillus_unclassified
fb6a3178f688262ffd941b2db3d1da5b	p__Firmicutes	c__Bacilli	o__Lactobacillales	f__Streptococcaceae	g__Streptococcus	s__uncultured_Streptococcus_sp.
2286ca9673e07ab3b820d828b6a8dec9	p__Actinobacteriota	c__Thermoleophilia	o__Gaiellales	f__Gaiellales_unclassified	g__Gaiellales_unclassified	s__Gaiellales_unclassified
7cb3b082713e5e6e09d48993f19bfb64	p__Proteobacteria	c__Gammaproteobacteria	o__Burkholderiales	f__Oxalobacteraceae	g__Massilia	s__Massilia_unclassified
e46b10a8863c51fb37e70d7c21db683b	p__Proteobacteria	c__Betaproteobacteria	o__Burkholderiales	f__Oxalobacteraceae	g__Massilia	s__Massilia_sp._1-2
b7e1a94c69f0775ad714500967ccf562	p__Firmicutes	c__Firmicutes_unclassified	o__Firmicutes_unclassified	f__Firmicutes_unclassified	g__Firmicutes_unclassified	s__Firmicutes_unclassified
9c62026ac4ab608cc2700d64b25ebf8d	p__Proteobacteria	c__Gammaproteobacteria	o__Steroidobacterales	f__Steroidobacteraceae	g__Steroidobacter	s__Steroidobacter_unclassified
6d4b57fdc66733600bf40813dfe81303	p__Firmicutes	c__Erysipelotrichia	o__Erysipelotrichales	f__Erysipelotrichaceae	g__Absiella	s__Absiella_sp.
7801a77849119bc867c6eead852800c3	p__Firmicutes	c__Clostridia	o__Clostridiales	f__Clostridiales_unclassified	g__Clostridiales_unclassified	s__Clostridiales_unclassified
8714640e9a5bd16f33cd985711805a34	p__Bacteroidota	c__Bacteroidia	o__Bacteroidales	f__Muribaculaceae	g__Muribaculaceae_unclassified	s__Muribaculaceae_unclassified
aa987fae23cba5c487a82ca542077f2e	p__Proteobacteria	c__Gammaproteobacteria	o__Pseudomonadales	f__Pseudomonadaceae	g__Pseudomonas	s__Pseudomonas_graminis
c6e43a8cfa12c6e0930f413bff89cf0f	p__Proteobacteria	c__Alphaproteobacteria	o__Rhizobiales	f__Bradyrhizobiaceae	g__Afipia	s__Afipia_sp._alfa7-PCA-E3-2
d027db8d195ecbf0c5ebe586c5bff2e5	p__Actinobacteriota	c__Actinobacteria	o__Frankiales	f__Geodermatophilaceae	g__Blastococcus	s__Blastococcus_unclassified
2f543b5930903ff67d64ddc340a19d5f	p__Planctomycetota	c__Phycisphaerae	o__Phycisphaerales	f__Phycisphaeraceae	g__Urania-1B-19_marine_sediment_group	s__Urania-1B-19_marine_sediment_group_unclassified
51e7dca8570d574f7942565c03d6c95a	p__Firmicutes	c__Clostridia	o__Clostridiales	f__Lachnospiraceae	g__Blautia	s__uncultured_Blautia_sp.
84630709250e24edb86467b47ba87ea2	p__Proteobacteria	c__Alphaproteobacteria	o__Rhizobiales	f__Bradyrhizobiaceae	g__Bradyrhizobium	s__Bradyrhizobium_elkanii
40a58ec52020101c4c94b87d86bdfd89	p__Bacteroidota	c__Bacteroidia	o__Bacteroidales	f__Bacteroidaceae	g__Bacteroides	s__Bacteroides_plebeius
0bf7225388462a097b6f521f34278856	p__Firmicutes	c__Clostridia	o__Oscillospirales	f__Ruminococcaceae	g__Subdoligranulum	s__Subdoligranulum_unclassified
b2657a054a2a4e252a937eaa54b1f129	p__Firmicutes	c__Clostridia	o__Clostridiales	f__Clostridiales_Family_XIV._Incertae_Sedis	g__Clostridiales_Family_XIV._Incertae_Sedis_unclassified	s__Clostridiales_Family_XIV._Incertae_Sedis_unclassified
a0464435e8d69f38eac5a9a6bbf072e3	p__Proteobacteria	c__Alphaproteobacteria	o__Caulobacterales	f__Caulobacteraceae	g__Brevundimonas	s__Brevundimonas_sp._TmT2-1
4a103dbccee45665429714f71867e985	p__Actinobacteriota	c__Coriobacteriia	o__Coriobacteriales	f__Coriobacteriaceae	g__Collinsella	s__Collinsella_stercoris
8be449490a4877d30785e30a483fb586	p__Firmicutes	c__Clostridia	o__Lachnospirales	f__Lachnospiraceae	g__Coprococcus	s__Coprococcus_unclassified
3e48a674f2432f63eed2b4b41743a900	p__Firmicutes	c__Bacilli	o__Paenibacillales	f__Paenibacillaceae	g__Paenibacillus	s__Paenibacillus_unclassified
0bb325a8a2abb6c1b6f5f13ec68c64c1	p__Firmicutes	c__Bacilli	o__Paenibacillales	f__Paenibacillaceae	g__Paenibacillus	s__Paenibacillus_unclassified
d0718a9dfcc3583638388210172d47af	p__Firmicutes	c__Negativicutes	o__Veillonellales-Selenomonadales	f__Veillonellaceae	g__Megasphaera	s__Megasphaera_unclassified
85bfcaf5e178a59864c67a13945114f4	p__Firmicutes	c__Bacilli	o__Bacillales	f__Bacillaceae	g__Virgibacillus	s__uncultured_Virgibacillus_sp.
778536c794e40d46c69148ff0690597a	p__Firmicutes	c__Erysipelotrichia	o__Erysipelotrichales	f__Erysipelotrichaceae	g__Absiella	s__Absiella_sp.
18b6df36d059001f78b846859b9db5dd	p__Bacteroidota	c__Bacteroidia	o__Bacteroidales	f__Bacteroidaceae	g__Bacteroides	s__Bacteroides_ovatus
2582a2e79436bcb38a3c4affbc18c36c	p__Planctomycetota	c__Planctomycetia	o__Planctomycetales	f__Planctomycetales_unclassified	g__Planctomycetales_unclassified	s__Planctomycetales_unclassified
4435f8fec2b4c9b7af01989b2a018a5f	p__Proteobacteria	c__Alphaproteobacteria	o__Sphingomonadales	f__Sphingomonadaceae	g__Sphingomonas	s__uncultured_Sphingomonas_sp.
c7b17690c4470b7991002024e1215fa5	p__Bacteroidota	c__Bacteroidia	o__Bacteroidales	f__Prevotellaceae	g__Alloprevotella	s__Alloprevotella_unclassified
39929f10f6b2ba1ce1c0e0e48edb2d0f	p__Bacteroidota	c__Bacteroidia	o__Bacteroidales	f__Bacteroidaceae	g__Bacteroides	s__Bacteroides_unclassified
2a54f6016e419dec4e8684c3822d33de	p__Proteobacteria	c__Gammaproteobacteria	o__Pseudomonadales	f__Moraxellaceae	g__Acinetobacter	s__Acinetobacter_baylyi
7ba440b3aadf4ee1889a8ec8cfaa3f11	p__Bacteroidota	c__Bacteroidia	o__Bacteroidales	f__Muribaculaceae	g__Muribaculum	s__Muribaculum_sp.
5c92476180b011e0566455f61ce1e4b8	p__Proteobacteria	c__Alphaproteobacteria	o__Acetobacterales	f__Acetobacteraceae	g__Craurococcus-Caldovatus	s__Craurococcus-Caldovatus_unclassified
39977c54fe9091fa02816cbbd116cc15	p__Firmicutes	c__Clostridia	o__Oscillospirales	f__Oscillospiraceae	g__Oscillospiraceae_unclassified	s__Oscillospiraceae_unclassified
44fb93e0fb7b15b22aa4a96f92930886	p__Proteobacteria	c__Alphaproteobacteria	o__Acetobacterales	f__Acetobacteraceae	g__Craurococcus-Caldovatus	s__Craurococcus-Caldovatus_unclassified
ab26af0f3449a5462f930d4eb7c9f4f7	p__Actinobacteriota	c__Actinobacteria	o__Micrococcales	f__Micrococcaceae	g__Rothia	s__Rothia_unclassified
d63991c2103d1afe340d1372deec513d	p__Firmicutes	c__Bacilli	o__Bacillales	f__Bacillaceae	g__Bacillus	s__uncultured_Bacillus_sp.
f3f76633c01090c7801e1ea768c3056d	p__Firmicutes	c__Bacilli	o__Staphylococcales	f__Staphylococcaceae	g__Staphylococcus	s__Staphylococcus_unclassified
e7f9f23493520161025080139428a1c0	p__Proteobacteria	c__Alphaproteobacteria	o__Alphaproteobacteria_unclassified	f__Alphaproteobacteria_unclassified	g__Alphaproteobacteria_unclassified	s__Alphaproteobacteria_unclassified
492d228623435dd0fcfaf2c0f21e690f	p__Firmicutes	c__Bacilli	o__Lactobacillales	f__Carnobacteriaceae	g__Alkalibacterium	s__uncultured_Alkalibacterium_sp.
63d33e23b0cad706d8173eece2317cd4	p__Firmicutes	c__Clostridia	o__Clostridiales	f__Lachnospiraceae	g__Lachnospiraceae_unclassified	s__Lachnospiraceae_unclassified
bae3f2b44503dcc67eb736115011ad94	p__Proteobacteria	c__Gammaproteobacteria	o__Alteromonadales	f__Alteromonadales_unclassified	g__Alteromonadales_unclassified	s__Alteromonadales_unclassified
2807b5d6c64771713b435b2a146017c8	p__Firmicutes	c__Firmicutes_unclassified	o__Firmicutes_unclassified	f__Firmicutes_unclassified	g__Firmicutes_unclassified	s__Firmicutes_unclassified
ddf2dd79631b7a27691bc5ddd2379419	p__Proteobacteria	c__Gammaproteobacteria	o__Xanthomonadales	f__Xanthomonadaceae	g__Pseudoxanthomonas	s__Pseudoxanthomonas_unclassified
31c6b8851ba9311294da1dc1d4039259	p__Proteobacteria	c__Gammaproteobacteria	o__Enterobacterales	f__Idiomarinaceae	g__Aliidiomarina	s__Aliidiomarina_unclassified
e7b7c1ae5c643d39f6a1e82d153e25a5	p__Proteobacteria	c__Gammaproteobacteria	o__Burkholderiales	f__Comamonadaceae	g__Aquabacterium	s__Aquabacterium_unclassified
bacfc05d72402417180b026274150b84	p__Nitrospirota	c__Nitrospiria	o__Nitrospirales	f__Nitrospiraceae	g__Nitrospira	s__Nitrospira_unclassified
454946e0565af9ca0cec72a700184f63	p__Proteobacteria	c__Alphaproteobacteria	o__Rhizobiales	f__Beijerinckiaceae	g__Methylobacterium-Methylorubrum	s__Methylobacterium-Methylorubrum_unclassified
94b78ebf4207ad49ab18c875d22b6036	p__Deinococcota	c__Deinococci	o__Deinococcales	f__Trueperaceae	g__Truepera	s__Truepera_unclassified
8c1e2693b51874ed23e18d1e54d7f7a6	p__Bacteroidota	c__Bacteroidia	o__Bacteroidales	f__Prevotellaceae	g__Prevotella	s__uncultured_Prevotella_sp.
e0e846c23a40972e669d3ff473ecf270	p__Acidobacteriota	c__Acidobacteriae	o__Acidobacteriales	f__Koribacteraceae	g__Candidatus_Koribacter	s__Candidatus_Koribacter_unclassified
7f20a1f306e4d76e983800ac430a16d6	p__Actinobacteriota	c__Actinobacteria	o__Bifidobacteriales	f__Bifidobacteriaceae	g__Bifidobacterium	s__Bifidobacterium_unclassified
95fe6d2ba30d6a6b1f59e1705029fc97	p__Firmicutes	c__Firmicutes_unclassified	o__Firmicutes_unclassified	f__Firmicutes_unclassified	g__Firmicutes_unclassified	s__Firmicutes_unclassified
ee6d45d6cbf3ba7c0206d98a3906a8e8	p__Firmicutes	c__Clostridia	o__Clostridiales	f__Clostridiaceae	g__Clostridium	s__uncultured_Clostridium_sp.
ff5501f683badd7732b9d5a8c29661ff	p__Actinobacteriota	c__Actinobacteria	o__Corynebacteriales	f__Corynebacteriaceae	g__Corynebacterium	s__Corynebacterium_unclassified
bf4cad7782422a28944bbd2fda9c0a74	p__Firmicutes	c__Clostridia	o__Clostridiales	f__Clostridiaceae	g__Clostridium	s__Clostridium_sp._Culture-41
e541527067451e9de3ade9a42adeb4c9	p__Firmicutes	c__Bacilli	o__Lactobacillales	f__Streptococcaceae	g__Streptococcus	s__Streptococcus_sp._GDLAMI-SD2
25dd6a2ede9e6cf65f1da593f16bc999	p__Firmicutes	c__Clostridia	o__Clostridia_UCG-014	f__Clostridia_UCG-014_unclassified	g__Clostridia_UCG-014_unclassified	s__Clostridia_UCG-014_unclassified
bba483022ad17a64a86fc8125c6d5ae7	p__Bacteroidota	c__Bacteroidia	o__Bacteroidales	f__Prevotellaceae	g__Prevotella_9	s__Prevotella_9_unclassified
c69e060309ee3d09972ae5aa2dddaafb	p__Actinobacteriota	c__Actinobacteria	o__Actinomycetales	f__Actinomycetaceae	g__Actinomyces	s__Actinomyces_unclassified
f956665ba0d7c1c3ee60f06c300f98c1	p__Proteobacteria	c__Alphaproteobacteria	o__Caulobacterales	f__Caulobacteraceae	g__Brevundimonas	s__Brevundimonas_unclassified
e56266547dee88b19b53e16e0a7de1b2	p__Proteobacteria	c__Gammaproteobacteria	o__Pseudomonadales	f__Pseudomonadaceae	g__Pseudomonas	s__uncultured_Pseudomonas_sp.
223942d5341ae5e703e7e03f69391b30	p__Firmicutes	c__Clostridia	o__Clostridiales	f__Ruminococcaceae	g__Ruminococcaceae_unclassified	s__Ruminococcaceae_unclassified
f22d7b727f652e54722f4a24ae338c0e	p__Firmicutes	c__Clostridia	o__Lachnospirales	f__Lachnospiraceae	g__Lachnoanaerobaculum	s__Lachnoanaerobaculum_unclassified
e748d50e065533ffb80c44c7ce9b78d4	p__Proteobacteria	c__Gammaproteobacteria	o__Enterobacterales	f__Morganellaceae	g__Proteus	s__Proteus_mirabilis
2f6584e63af0d951362958f7dc302e39	p__Proteobacteria	c__Alphaproteobacteria	o__Caulobacterales	f__Caulobacteraceae	g__Caulobacter	s__Caulobacter_sp._NW-2013-Rh15
aae7911f1ef49412c8bea2bbf17edc4f	p__Bacteroidota	c__Bacteroidia	o__Flavobacteriales	f__Flavobacteriaceae	g__Capnocytophaga	s__Capnocytophaga_unclassified
8674aa3d8b8cc0c59cf3ce14d81f061c	p__Bacteroidota	c__Bacteroidia	o__Bacteroidales	f__Bacteroidaceae	g__Bacteroides	s__Bacteroides_sp._Smarlab_3302996
76de1c3009169b31fee0630da52b5a8a	p__Actinobacteriota	c__Actinobacteria	o__Frankiales	f__Geodermatophilaceae	g__Blastococcus	s__Blastococcus_unclassified
1803b74f88eb86542b2331c8446be8d1	p__Proteobacteria	c__Alphaproteobacteria	o__Sphingomonadales	f__Sphingomonadaceae	g__Sphingomonas	s__Sphingomonas_ginsenosidimutans
85a756b35b503d5f4812e6b0c1faf9fc	p__Actinobacteriota	c__Coriobacteriia	o__Coriobacteriales	f__Eggerthellaceae	g__Enterorhabdus	s__Enterorhabdus_unclassified
77cb4a80a78b7e91c7b088c0a2d22c1a	p__Firmicutes	c__Clostridia	o__Clostridiales	f__Lachnospiraceae	g__Blautia	s__Blautia_sp._Marseille-P3201T
ae93fb42a14ffe7c7e1246e3f9e0054b	p__Proteobacteria	c__Gammaproteobacteria	o__Pseudomonadales	f__Porticoccaceae	g__C1-B045	s__C1-B045_unclassified
2d8917bdf426a9d833110abe939c18b8	p__Firmicutes	c__Clostridia	o__Clostridiales	f__Clostridiaceae	g__Clostridium	s__Clostridium_sp._Clone-40
f348910da9a74f757dfdae99e038ac5e	p__Actinobacteriota	c__Actinobacteria	o__Pseudonocardiales	f__Pseudonocardiaceae	g__Pseudonocardia	s__Pseudonocardia_unclassified
16f80cf5101e3296f18fc891b071fe65	p__Firmicutes	c__Clostridia	o__Lachnospirales	f__Lachnospiraceae	g__Blautia	s__Blautia_unclassified
82082b562091279bfa279ba57c44dec4	p__Proteobacteria	c__Alphaproteobacteria	o__Rhodospirillales	f__Rhodospirillales_unclassified	g__Rhodospirillales_unclassified	s__Rhodospirillales_unclassified
4124af103bb3991254be7f95bf41f622	p__Proteobacteria	c__Alphaproteobacteria	o__Sphingomonadales	f__Sphingomonadaceae	g__Sphingomonadaceae_unclassified	s__Sphingomonadaceae_unclassified
ecca313f11c1232bdd6ac6addd735343	p__Bacteroidota	c__Bacteroidia	o__Flavobacteriales	f__Weeksellaceae	g__Chryseobacterium	s__Chryseobacterium_unclassified
5eb7ba59337f2b36999cee7bda351465	p__Firmicutes	c__Clostridia	o__Peptostreptococcales-Tissierellales	f__Family_XI	g__Peptoniphilus	s__Peptoniphilus_unclassified
c12434d00991b5d6b28be13252ec17aa	p__Proteobacteria	c__Gammaproteobacteria	o__Burkholderiales	f__Oxalobacteraceae	g__Herminiimonas	s__Herminiimonas_unclassified
78a9dfb24c1573a2686c9e22f3b05556	p__Proteobacteria	c__Gammaproteobacteria	o__Pseudomonadales	f__Halomonadaceae	g__Halomonas	s__Halomonas_unclassified
02d302e5a498a6ae22808a3cf95cf9a4	p__Firmicutes	c__Clostridia	o__Clostridiales	f__Lachnospiraceae	g__Lachnospiraceae_unclassified	s__Lachnospiraceae_unclassified
c9f48744b8310f7685e3895d3c26b254	p__Proteobacteria	c__Alphaproteobacteria	o__Sphingomonadales	f__Sphingomonadaceae	g__Sphingomonas	s__Sphingomonas_unclassified
4d3392050f8698f5a00aadda37cb974d	p__Actinobacteriota	c__Actinobacteria	o__Frankiales	f__Frankiales_unclassified	g__Frankiales_unclassified	s__Frankiales_unclassified
7847829bf04c3911f363da94c6175975	p__Proteobacteria	c__Gammaproteobacteria	o__Burkholderiales	f__Oxalobacteraceae	g__Massilia	s__Massilia_unclassified
1b3f031eb33dc14cf80491b38cc29d84	p__Proteobacteria	c__Gammaproteobacteria	o__Burkholderiales	f__Oxalobacteraceae	g__Massilia	s__Massilia_unclassified
74349e23373742be16714683cf1931d9	p__Proteobacteria	c__Gammaproteobacteria	o__Enterobacterales	f__Enterobacteriaceae	g__Citrobacter	s__uncultured_Citrobacter_sp.
fdc23249aaaa21d1c2c6398944bcecc3	p__Proteobacteria	c__Alphaproteobacteria	o__Sphingomonadales	f__Sphingomonadaceae	g__Sphingomonas	s__uncultured_Sphingomonas_sp.
2690b3346f0cc2831bd1c0931b9a6822	p__Bacteroidota	c__Bacteroidia	o__Cytophagales	f__Hymenobacteraceae	g__Hymenobacter	s__Hymenobacter_unclassified
e719df2f70e6d56e522adcd02eeba4f0	p__Actinobacteriota	c__Thermoleophilia	o__Gaiellales	f__Gaiellales_unclassified	g__Gaiellales_unclassified	s__Gaiellales_unclassified
a7a557b4a6d1f6cd319f042e1c4b0ed6	p__Proteobacteria	c__Alphaproteobacteria	o__Rhizobiales	f__Hyphomicrobiaceae	g__Devosia	s__Devosia_albogilva
0ed850ab34b47135bcbee2c105e90161	p__Bacteroidota	c__Bacteroidia	o__Bacteroidales	f__Muribaculaceae	g__Muribaculaceae_unclassified	s__Muribaculaceae_unclassified
dcf453bac36039acfd79242284d15c82	p__unclassified	c__unclassified	o__unclassified	f__unclassified	g__unclassified	s__unclassified
cdfa8b049e4fcbdf4421f7dddf300ac8	p__Proteobacteria	c__Alphaproteobacteria	o__Caulobacterales	f__Caulobacteraceae	g__Caulobacter	s__Caulobacter_sp._NW-2013-Rh15
91db45ad029865b7cbe5695be42f8866	p__Proteobacteria	c__Gammaproteobacteria	o__Enterobacterales	f__Pasteurellaceae	g__Haemophilus	s__Haemophilus_unclassified
15cf513b9f17907c5534d5af9e352f29	p__Bacteroidota	c__Bacteroidia	o__Bacteroidales	f__Muribaculaceae	g__Muribaculaceae_unclassified	s__Muribaculaceae_unclassified
98ffb29ff0aa3bbd27ba8b7dd17eefb2	p__Actinobacteriota	c__Actinobacteria	o__Nitriliruptorales	f__Nitriliruptoraceae	g__Egicoccus	s__Egicoccus_unclassified
3d9b458d524fa33a90bb2a0769c2bde9	p__Proteobacteria	c__Alphaproteobacteria	o__Rhizobiales	f__Rhizobiaceae	g__Rhizobium	s__Rhizobium_sp._XJ-L72
f62fe3063cda9e4c7863bfb9e93c62a1	p__Actinobacteriota	c__Actinobacteria	o__Bifidobacteriales	f__Bifidobacteriaceae	g__Bifidobacterium	s__Bifidobacterium_unclassified
05dfb629dd1656256746725809e8fa0c	p__Firmicutes	c__Clostridia	o__Lachnospirales	f__Lachnospiraceae	g__Blautia	s__Blautia_unclassified
ea036ec257af148e9051d7387bd5e1c7	p__Firmicutes	c__Clostridia	o__Clostridiales	f__Lachnospiraceae	g__Lachnospiraceae_unclassified	s__Lachnospiraceae_unclassified
ca7abdea3abb42359176fbb48baded03	p__Proteobacteria	c__Gammaproteobacteria	o__Burkholderiales	f__Oxalobacteraceae	g__Janthinobacterium	s__Janthinobacterium_unclassified
ecf2a9c32e4fb56c29f90395dfc12d37	p__Firmicutes	c__Clostridia	o__Lachnospirales	f__Lachnospiraceae	g__Lachnospiraceae_NK4A136_group	s__Lachnospiraceae_NK4A136_group_unclassified
ebb834757f743a4e32978b0ab1d3bf65	p__Actinobacteriota	c__Actinobacteriota	o__Micrococcales	f__Microbacteriaceae	g__Lysinimonas	s__Lysinimonas_sp.
5f66a1f981f819cee52b8569f1524879	p__Actinobacteriota	c__Actinobacteriota	o__Micrococcales	f__Micrococcaceae	g__Rothia	s__Rothia_sp._ZF11
304dbb0c7b8ced9dd57f6e8ba053829f	p__Firmicutes	c__Clostridia	o__Clostridiales	f__Lachnospiraceae	g__Kineothrix	s__Kineothrix_alysoides
f99ec44457ea24bb57088b9fa05a209d	p__Proteobacteria	c__Gammaproteobacteria	o__Xanthomonadales	f__Xanthomonadaceae	g__Stenotrophomonas	s__uncultured_Stenotrophomonas_sp.
fba8de0daeacc61339034191cdaf296d	p__Firmicutes	c__Bacilli	o__Staphylococcales	f__Staphylococcaceae	g__Staphylococcus	s__Staphylococcus_unclassified
c131cda46f8601b749ded9d6b408970a	p__Campylobacterota	c__Campylobacteria	o__Campylobacterales	f__Helicobacteraceae	g__Helicobacter	s__Helicobacter_unclassified
c21442e67adfd3b0f1e28af2ee14e302	p__Firmicutes	c__Clostridia	o__Oscillospirales	f__Oscillospiraceae	g__Intestinimonas	s__Intestinimonas_unclassified
7492075f633e61924c42c394efab40e3	p__Firmicutes	c__Clostridia	o__Clostridiales	f__Ruminococcaceae	g__Ruminococcaceae_unclassified	s__Ruminococcaceae_unclassified
fcee394a0a458a13ba1f0ea9b3152f39	p__Firmicutes	c__Clostridia	o__Lachnospirales	f__Lachnospiraceae	g__A2	s__A2_unclassified
d2e63f5fe122198961eaf94415c53bf5	p__Firmicutes	c__Clostridia	o__Clostridiales	f__Clostridiales_unclassified	g__Clostridiales_unclassified	s__Clostridiales_unclassified
d5540963a6dcf53eaf027bc65b68caad	p__Bacteroidota	c__Bacteroidia	o__Bacteroidales	f__Muribaculaceae	g__Muribaculaceae_unclassified	s__Muribaculaceae_unclassified
6775d7738b5ee99cc0e7487036d7c9b8	p__Proteobacteria	c__Alphaproteobacteria	o__Sphingomonadales	f__Sphingomonadaceae	g__Sphingomonas	s__Sphingomonas_sp._BPC-C1/20-1
f5413cb02d065cca205e1ee668a8f5f3	p__Proteobacteria	c__Alphaproteobacteria	o__Rhizobiales	f__Hyphomicrobiaceae	g__Devosia	s__uncultured_Devosia_sp.
937410ff5c069c6d4ce2ac8451efde30	p__Actinobacteriota	c__Actinobacteria	o__Micrococcales	f__Micrococcaceae	g__Rothia	s__Rothia_unclassified
ac985fa88acebb2c514ebba6aaf5f548	p__Firmicutes	c__Clostridia	o__Clostridiales	f__Clostridiales_unclassified	g__Clostridiales_unclassified	s__Clostridiales_unclassified
83af309f031f918e296f080b663e8dbe	p__Firmicutes	c__Clostridia	o__Clostridiales	f__Ruminococcaceae	g__Ruminococcus	s__Ruminococcus_sp.
6e45cad8db0e07894de4ca0cbc49ae1c	p__Cyanobacteria	c__Vampirivibrionia	o__Gastranaerophilales	f__Gastranaerophilales_unclassified	g__Gastranaerophilales_unclassified	s__Gastranaerophilales_unclassified
0dfe286d277b6b0eb032ceca62d43398	p__Bacteroidota	c__Bacteroidia	o__Bacteroidales	f__Tannerellaceae	g__Parabacteroides	s__Parabacteroides_unclassified
ff01679bd3cce1aa54901ce7cfd5f4f8	p__Firmicutes	c__Clostridia	o__Clostridiales	f__Clostridiaceae	g__Clostridium	s__Clostridium_sp._Clone-49
e3c9caeb168ca680a176bf8f4862d18a	p__Patescibacteria	c__Saccharimonadia	o__Saccharimonadales	f__Saccharimonadales_unclassified	g__Saccharimonadales_unclassified	s__Saccharimonadales_unclassified
0c2d3c17125d4871040ddabd18047613	p__Proteobacteria	c__Gammaproteobacteria	o__Pseudomonadales	f__Pseudomonadaceae	g__Pseudomonas	s__Pseudomonas_sp._35AGV
fee19bb901462b8a2a83d05f65f4f71a	p__Proteobacteria	c__Alphaproteobacteria	o__Caulobacterales	f__Caulobacteraceae	g__Brevundimonas	s__Brevundimonas_aurantiaca
bb82bd44b0d62ad020a35a40be14f040	p__Proteobacteria	c__Alphaproteobacteria	o__Caulobacterales	f__Caulobacteraceae	g__Brevundimonas	s__Brevundimonas_sp._222Cu
bad64f1bdec2f0cdb4c50f1e640f1858	p__Proteobacteria	c__Alphaproteobacteria	o__Rhizobiales	f__Beijerinckiaceae	g__Methylobacterium-Methylorubrum	s__Methylobacterium-Methylorubrum_unclassified
0b3efc21ae2606b31e14f3deaa8964aa	p__Proteobacteria	c__Alphaproteobacteria	o__Rhizobiales	f__Bradyrhizobiaceae	g__Afipia	s__uncultured_Afipia_sp.
57db847c5a62037c4d104374fd1f00c7	p__Bacteroidota	c__Bacteroidia	o__Bacteroidales	f__Rikenellaceae	g__Alistipes	s__uncultured_Alistipes_sp.
a44940329c3a9448e44322b67b070766	p__Proteobacteria	c__Gammaproteobacteria	o__Burkholderiales	f__Burkholderiaceae	g__Burkholderia-Caballeronia-Paraburkholderia	s__Burkholderia-Caballeronia-Paraburkholderia_unclassified
7a05e3046c4933ac46638fc55b8c7dfb	p__Proteobacteria	c__Alphaproteobacteria	o__Caulobacterales	f__Caulobacteraceae	g__Caulobacter	s__Caulobacter_sp._NW-2013-Rh15
f9ee5c2867f0d44d2265a3aadbd179cf	p__Firmicutes	c__Clostridia	o__Lachnospirales	f__Lachnospiraceae	g__Stomatobaculum	s__Stomatobaculum_unclassified
30db665b13999a9fa2bbb89eb683ed03	p__Firmicutes	c__Clostridia	o__Lachnospirales	f__Lachnospiraceae	g__Lachnoanaerobaculum	s__Lachnoanaerobaculum_unclassified
2a959b2b54c609644b2fc6765d4004f1	p__Proteobacteria	c__Alphaproteobacteria	o__Acetobacterales	f__Acetobacteraceae	g__Acetobacteraceae_unclassified	s__Acetobacteraceae_unclassified
27e2172ddbc0ce7940f6c10030964ab5	p__Actinobacteriota	c__Actinobacteria	o__Micrococcales	f__Micrococcaceae	g__Rothia	s__Rothia_unclassified
6226da988a5778c8d772b15f483b9fcf	p__Spirochaetota	c__Leptospirae	o__Leptospirales	f__Leptospiraceae	g__Leptonema	s__Leptonema_unclassified
15ca51f3587e9724653663729d3e2e5e	p__Proteobacteria	c__Alphaproteobacteria	o__Sphingomonadales	f__Sphingomonadaceae	g__Sphingomonadaceae_unclassified	s__Sphingomonadaceae_unclassified
d900bb601cb9824dc4ada02acf9c79f6	p__Firmicutes	c__Bacilli	o__Staphylococcales	f__Staphylococcaceae	g__Staphylococcus	s__Staphylococcus_unclassified
25b6ad036d54484405cf8356144c8735	p__Proteobacteria	c__Gammaproteobacteria	o__Enterobacterales	f__Vibrionaceae	g__Vibrio	s__Vibrio_unclassified
7a58a7debd61bcf90351e57d9971bbda	p__Firmicutes	c__Bacilli	o__Acholeplasmatales	f__Acholeplasmataceae	g__Candidatus_Phytoplasma	s__Candidatus_Phytoplasma_unclassified
4f1b4a1b54d566695b2e3b28e55e7703	p__Bacteroidota	c__Bacteroidia	o__Bacteroidales	f__Marinifilaceae	g__Butyricimonas	s__Butyricimonas_unclassified
a82a06b44b3c69a6ce96c61a4d9a77c9	p__Firmicutes	c__Clostridia	o__Oscillospirales	f__Ruminococcaceae	g__Ruminococcus	s__Ruminococcus_unclassified
1afc334468970fa90c170942faf4a1df	p__Bacteroidota	c__Bacteroidia	o__Bacteroidales	f__Porphyromonadaceae	g__Porphyromonas	s__uncultured_Porphyromonas_sp.
[truncated: 3,903 more rows]

## Sheet:  Table S5
Table S5. The taxonomy of the 157 shared ASVs.
feature ID	Phylum	Class	Order	Family	Genus	XSp	XSc	BMp	BMc
000fe74555b8d995714372caccc35381	p__Firmicutes	c__Clostridia	o__Lachnospirales	f__Lachnospiraceae	g__Dorea	1145	13	3	231
00ea5b1ebd4edfd292b9ab1e22636e64	p__Firmicutes	c__Negativicutes	o__Veillonellales-Selenomonadales	f__Veillonellaceae	g__Veillonella	330	37	358	284
03050b8effcc2563a06be84c9bfddf74	p__Proteobacteria	c__Gammaproteobacteria	o__Pseudomonadales	f__Pseudomonadaceae	g__Pseudomonas	3929	1284	17292	14951
03eddcd6fef09c0ad1b02e6e42feb73c	p__Firmicutes	c__Bacilli	o__Lactobacillales	f__Aerococcaceae	g__Abiotrophia	37	323	456	177
0b0a4bdddb823efeb9984bf862fe81f8	p__Firmicutes	c__Negativicutes	o__Veillonellales-Selenomonadales	f__Veillonellaceae	g__Veillonella	1862	32	2015	421
0df94e423697e55c9f11b631a661f242	p__Proteobacteria	c__Gammaproteobacteria	o__Burkholderiales	f__Neisseriaceae	g__Neisseria	2333	239	5257	1337
0f6d46c70548d4ce709802b6e3162f6f	p__Firmicutes	c__Bacilli	o__Lactobacillales	f__Enterococcaceae	g__Enterococcus	145	34	8	72
117ee8cc9921b631c9e1da435988e482	p__Firmicutes	c__Bacilli	o__Staphylococcales	f__Staphylococcaceae	g__Staphylococcus	164	1347	789	3418
11aae11b3dd25abfb6898947442b9e83	p__Proteobacteria	c__Gammaproteobacteria	o__Burkholderiales	f__Oxalobacteraceae	g__Massilia	1709	2471	67	14
1788f7c1d1017ec47bc2b2b88dc118fe	p__Proteobacteria	c__Gammaproteobacteria	o__Pseudomonadales	f__Moraxellaceae	g__Acinetobacter	361	508	200	130
19dd968dfe61f8dcc605c7383d00f5a2	p__Proteobacteria	c__Gammaproteobacteria	o__Burkholderiales	f__Oxalobacteraceae	g__Massilia	1050	5697	1450	720
1ff70fbddf3ccd7c16a5fe7124baa271	p__Bacteroidota	c__Bacteroidia	o__Bacteroidales	f__Rikenellaceae	g__Alistipes	2	460	3	9
21b04aaabca0f92a5ba0a0b2eaa31aea	p__Bacteroidota	c__Bacteroidia	o__Bacteroidales	f__Prevotellaceae	g__Prevotella_7	4612	9	6670	91
2257d58ebb22a4168da71744993d1ce9	p__Actinobacteriota	c__Actinobacteria	o__Bifidobacteriales	f__Bifidobacteriaceae	g__Bifidobacterium	4	888	18	232
2457188c02b21b4e228c436873a15b5a	p__Firmicutes	c__Clostridia	o__Lachnospirales	f__Lachnospiraceae	g__Blautia	10	765	10	1843
25d51688f9eef51c41f54e407a7a8d62	p__Proteobacteria	c__Alphaproteobacteria	o__Rhizobiales	f__Bradyrhizobiaceae	g__Bradyrhizobium	933	938	1307	177
25d8aa4328b5f3e3709359b5ae2c800c	p__Bacteroidota	c__Bacteroidia	o__Bacteroidales	f__Porphyromonadaceae	g__Porphyromonas	2447	29	2771	46
26a5041e1e173546c7c086bb4609a1e5	p__Proteobacteria	c__Alphaproteobacteria	o__Sphingomonadales	f__Sphingomonadaceae	g__Novosphingobium	147	110	211	427
26d98efa38e835733f817b6900d10ed7	p__Firmicutes	c__Clostridia	o__Peptostreptococcales-Tissierellales	f__Peptostreptococcaceae	g__Romboutsia	7	20	8	131
2786a3936afe203732ef84ecfbf42f7b	p__Bacteroidota	c__Bacteroidia	o__Bacteroidales	f__Muribaculaceae	g__Muribaculaceae_unclassified	2	344	2	174
286d4969874789c9526604e47de8c0f5	p__Firmicutes	c__Clostridia	o__Oscillospirales	f__Eubacterium]_coprostanoligenes_group	g__Eubacterium]_coprostanoligenes_group_unclassified	22	176	21	64
29d41f7724da8f39aa8dcdf8104add95	p__Bacteroidota	c__Bacteroidia	o__Bacteroidales	f__Muribaculaceae	g__Muribaculaceae_unclassified	55	177	26	350
2ad11f646baf1ae21cfbcd5cdb5fbc43	p__Firmicutes	c__Bacilli	o__Lactobacillales	f__Streptococcaceae	g__Streptococcus	719	2274	339	448
2ea9e1e61911fecf5cc3749d5418f1b7	p__Verrucomicrobiota	c__Verrucomicrobiota_unclassified	o__Verrucomicrobiota_unclassified	f__Verrucomicrobiota_unclassified	g__Verrucomicrobiota_unclassified	727	2132	475	1440
308ad1530e6163f964e6478d83a0d50b	p__Proteobacteria	c__Gammaproteobacteria	o__Enterobacterales	f__Vibrionaceae	g__Vibrio	573	355	83	187
312555586fe415c688e5a9ae0314c988	p__Firmicutes	c__Bacilli	o__Lactobacillales	f__Lactobacillaceae	g__HT002	223	1133	16	1413
31870b3b5326b75e7647b8efad7b7a5c	p__Firmicutes	c__Clostridia	o__Clostridiales	f__Clostridiales_unclassified	g__Clostridiales_unclassified	3	96	12	287
33a095ddbeb6a060e98aaf0fbc885801	p__Firmicutes	c__Clostridia	o__Oscillospirales	f__Oscillospiraceae	g__UCG-002	15	38	4	28
33db7b189dcfe16b551c393c56f3b5d5	p__Firmicutes	c__Clostridia	o__Lachnospirales	f__Lachnospiraceae	g__Anaerostipes	9	16	3	469
3876207928742711d18645217094065b	p__Proteobacteria	c__Gammaproteobacteria	o__Pseudomonadales	f__Moraxellaceae	g__Acinetobacter	11	11	6	393
389fbcd230e513db0374cd11bb83221a	p__Firmicutes	c__Bacilli	o__Erysipelotrichales	f__Erysipelotrichaceae	g__Faecalibaculum	14	50	11	34
39c450641f6e2a7eb42d143375a9718d	p__Proteobacteria	c__Gammaproteobacteria	o__Xanthomonadales	f__Xanthomonadaceae	g__Xanthomonas	94	2094	5068	580
3a5bc18a9562ae184c227e0d1950a006	p__Bacteroidota	c__Bacteroidia	o__Bacteroidales	f__Muribaculaceae	g__Muribaculaceae_unclassified	13	172	11	57
3ac84b6124eda7da52349f8a82ebe953	p__Firmicutes	c__Clostridia	o__Clostridiales	f__Clostridiales_unclassified	g__Clostridiales_unclassified	1252	33	2	67
3ca53903eabce6ddb11f1a8b8e99c40b	p__Bacteroidota	c__Bacteroidia	o__Bacteroidales	f__Muribaculaceae	g__Muribaculaceae_unclassified	10	598	103	392
3d40a0f48d974fec907303f5fef949aa	p__Proteobacteria	c__Gammaproteobacteria	o__Pseudomonadales	f__Moraxellaceae	g__Acinetobacter	74	570	28	36
3d90b8f18314507f2ac3ccddf722e7c6	p__Firmicutes	c__Clostridia	o__Clostridiales	f__Eubacteriaceae	g__Eubacterium	17	10	762	87
3dae398c91fe11ded768a553670f7841	p__Proteobacteria	c__Alphaproteobacteria	o__Caulobacterales	f__Caulobacteraceae	g__Phenylobacterium	230	109	57	5
3f63845a54eb550b8df349fc201c4a35	p__Deferribacterota	c__Deferribacteres	o__Deferribacterales	f__Deferribacteraceae	g__Mucispirillum	27	29	18	6
40ef042cb2d7e9e51a8dad360a9c4cd6	p__Actinobacteriota	c__Actinobacteriota	o__Corynebacteriales	f__Corynebacteriaceae	g__Corynebacterium	2641	1240	4501	5032
428c123166e9a9143896ef5ff5342ad8	p__Proteobacteria	c__Alphaproteobacteria	o__Caulobacterales	f__Caulobacteraceae	g__Brevundimonas	347	25859	469	12479
4303b62f2e51d673d81303f585bcb1c5	p__Firmicutes	c__Bacilli	o__Lactobacillales	f__Lactobacillaceae	g__Lactobacillus	1608	45	1926	580
43365dc1ec94622eecca4ff1d088f285	p__Proteobacteria	c__Alphaproteobacteria	o__Sphingomonadales	f__Sphingomonadaceae	g__Sphingomonas	463	4361	3569	395
446c7a6f20a576912bccbb4a190d5652	p__Proteobacteria	c__Alphaproteobacteria	o__Rhizobiales	f__Xanthobacteraceae	g__Rhodopseudomonas	2	29	791	18
4519391ec27f8d223de5951e4920536e	p__Proteobacteria	c__Alphaproteobacteria	o__Rhizobiales	f__Rhizobiaceae	g__Allorhizobium-Neorhizobium-Pararhizobium-Rhizobium	1276	2369	220	761
477ede1b5b6e9203f1c2bf74b95a3eb8	p__Proteobacteria	c__Gammaproteobacteria	o__Pseudomonadales	f__Moraxellaceae	g__Acinetobacter	5011	4686	6309	515
4895e12a7bd83ba04cb6a6b6788142ef	p__Proteobacteria	c__Gammaproteobacteria	o__Burkholderiales	f__Oxalobacteraceae	g__Massilia	147	159	1212	718
4b38473099dc5f18b73be535e282921a	p__Firmicutes	c__Bacilli	o__Lactobacillales	f__Lactobacillaceae	g__Ligilactobacillus	1563	3704	314	3178
4dfe4b9ae6d9359e3b602b8d8155c7d2	p__Firmicutes	c__Bacilli	o__Lactobacillales	f__Streptococcaceae	g__Streptococcus	40	288	37	420
520f73051aeff21fefce0e79bb755fea	p__Proteobacteria	c__Betaproteobacteria	o__Betaproteobacteria_unclassified	f__Betaproteobacteria_unclassified	g__Betaproteobacteria_unclassified	8	119	447	792
5694768266f05a4015228cbe90c7c883	p__Proteobacteria	c__Alphaproteobacteria	o__Sphingomonadales	f__Sphingomonadaceae	g__Sphingomonas	3	67761	4	627
56acb9c2986beb0415a4dacbfbd06bc0	p__Proteobacteria	c__Alphaproteobacteria	o__Caulobacterales	f__Caulobacteraceae	g__Phenylobacterium	301	2747	58	724
580a65948fe73e9e5c9031a287ef0d6f	p__Bacteroidota	c__Bacteroidia	o__Sphingobacteriales	f__env.OPS_17	g__env.OPS_17_unclassified	272	6684	715	1823
583a986f5ebf9d33038ff60eee737e06	p__Verrucomicrobiota	c__Verrucomicrobiae	o__Verrucomicrobiales	f__Akkermansiaceae	g__Akkermansia	1829	7477	9889	11213
58422573154da3a479480099e59cb44a	p__Proteobacteria	c__Alphaproteobacteria	o__Caulobacterales	f__Hyphomonadaceae	g__Hirschia	385	226	580	7
590016f66e421ee890865f5d15e1706c	p__Proteobacteria	c__Alphaproteobacteria	o__Rhodobacterales	f__Rhodobacteraceae	g__Paracoccus	458	57	88	15
591ed1d6afd1e79ae33d6b6cd0c6b185	p__Proteobacteria	c__Gammaproteobacteria	o__Enterobacterales	f__Enterobacteriaceae	g__Escherichia-Shigella	813	9807	339	7729
5ba9b27fca5bb46bc47e9ded7e33f2cb	p__Proteobacteria	c__Gammaproteobacteria	o__Xanthomonadales	f__Rhodanobacteraceae	g__Tahibacter	15	78	26	17
5d12cb2196ebb2573d05c04945ae60e0	p__Proteobacteria	c__Alphaproteobacteria	o__Sphingomonadales	f__Sphingomonadaceae	g__Sphingomonas	16	16558	7	73433
5dac26102af83677234ba3ad0c68d50f	p__Proteobacteria	c__Gammaproteobacteria	o__Enterobacterales	f__Enterobacteriaceae	g__Citrobacter	290	8147	371	1586
5f737504acc11df6ccda56eee6a5abbf	p__Firmicutes	c__Clostridia	o__Oscillospirales	f__Oscillospiraceae	g__Oscillospiraceae_unclassified	3	13	1687	5
6341b3358de97a3d5124cb15b0fb2dca	p__Proteobacteria	c__Gammaproteobacteria	o__Burkholderiales	f__Comamonadaceae	g__Schlegelella	80	360	272	59
664e8cfe10825f9ab2f3d2ac3889d14a	p__Proteobacteria	c__Alphaproteobacteria	o__Sphingomonadales	f__Sphingomonadaceae	g__Sphingomonas	989	2441	4380	4499
689030063c8edfb8240b5d1788bafcda	p__Firmicutes	c__Clostridia	o__Lachnospirales	f__Lachnospiraceae	g__Hungatella	17	944	18	19
6b18c51b05567e5aabd486df40eca6b7	p__Bacteroidota	c__Bacteroidia	o__Sphingobacteriales	f__Sphingobacteriaceae	g__Pedobacter	5	122	11726	604
6cde45145eeb5fe7f963f923dd616183	p__Bacteroidota	c__Bacteroidia	o__Bacteroidales	f__Bacteroidaceae	g__Bacteroides	33	100	15	21
6d9229798754e188e8ea9744c0f70d85	p__Firmicutes	c__Clostridia	o__Clostridia_UCG-014	f__Clostridia_UCG-014_unclassified	g__Clostridia_UCG-014_unclassified	602	57	14	11
6f1c70b6d9e037711c028629ca233185	p__Bacteroidota	c__Bacteroidia	o__Bacteroidales	f__Muribaculaceae	g__Muribaculaceae_unclassified	26	61	224	42
7ad524f4ccacf47d2c9ab920b5015a97	p__Bacteroidota	c__Bacteroidia	o__Bacteroidales	f__Bacteroidaceae	g__Bacteroides	3149	144	790	121
7b4e3e3ede55fc5ea0478585c7f6e68d	p__Firmicutes	c__Clostridia	o__Oscillospirales	f__Oscillospiraceae	g__UCG-002	2	54	2	46
7c9a0fef662d281b22a70ebbc7216694	p__Firmicutes	c__Clostridia	o__Peptostreptococcales-Tissierellales	f__Peptostreptococcaceae	g__Acetoanaerobium	64	833	60	220
7d3b4a8846461c7a39acc8edbc061d12	p__Proteobacteria	c__Gammaproteobacteria	o__Burkholderiales	f__Oxalobacteraceae	g__Herminiimonas	66	4105	7	56
7d5f1b2fd2112ae1e6351e4e65fae20a	p__Proteobacteria	c__Alphaproteobacteria	o__Rhizobiales	f__Xanthobacteraceae	g__Bradyrhizobium	303	1366	33	22
7ddb834440ea1a74bb679e215b7af967	p__Proteobacteria	c__Gammaproteobacteria	o__Vibrionales	f__Vibrionaceae	g__Vibrio	713	945	401	501
7ea1328e88f6eaeae9f9d8930c826667	p__Proteobacteria	c__Alphaproteobacteria	o__Rhizobiales	f__Beijerinckiaceae	g__Methylobacterium-Methylorubrum	31	258	1329	237
7f2f01c07edea34a95faed3da6194d7f	p__Bdellovibrionota	c__Oligoflexia	o__0319-6G20	f__0319-6G20_unclassified	g__0319-6G20_unclassified	88	3	10	5
871c28943cb69a4ad7d88f6596cd7e1b	p__Proteobacteria	c__Gammaproteobacteria	o__Burkholderiales	f__Oxalobacteraceae	g__Undibacterium	50	1145	733	27
878fd5ad92e2f7bea2881e6df1f9bdda	p__Bacteroidota	c__Bacteroidia	o__Bacteroidales	f__Muribaculaceae	g__Muribaculaceae_unclassified	17	465	5	342
87c478e42b4511d4e69545af53f25327	p__Proteobacteria	c__Gammaproteobacteria	o__Burkholderiales	f__Rhodocyclaceae	g__Methyloversatilis	16275	47219	10638	37125
891281511d81d5c4b22bce0cbc6d254b	p__Proteobacteria	c__Alphaproteobacteria	o__Caulobacterales	f__Caulobacteraceae	g__Brevundimonas	2631	7060	1903	4164
89a872dfc309c5fc2ae4a2eebacde930	p__Bacteroidota	c__Bacteroidia	o__Bacteroidales	f__Tannerellaceae	g__Parabacteroides	1490	6	843	4
8d4c73fc9277a090add2539a3c8a904c	p__Bacteroidota	c__Bacteroidia	o__Bacteroidales	f__Muribaculaceae	g__Muribaculaceae_unclassified	18	145	6	787
8ede6f8b9198103f3cfb97f33e35a00e	p__Proteobacteria	c__Gammaproteobacteria	o__Enterobacterales	f__Alteromonadaceae	g__Rheinheimera	1743	264	2	257
8f61e623de7d7f2e3072dcb712056fa7	p__Firmicutes	c__Bacilli	o__Lactobacillales	f__Lactobacillaceae	g__Lactobacillus	236	2171	3939	4009
9158ab694988e84ec137cfaee88fcd2a	p__Firmicutes	c__Bacilli	o__Lactobacillales	f__Enterococcaceae	g__Enterococcus	229	121	418	435
92f26f39aed46aa467d2d2f1c83f1934	p__Proteobacteria	c__Gammaproteobacteria	o__Burkholderiales	f__Sutterellaceae	g__Parasutterella	9	34	5	99
944d454586bd0b71c8e83a0c582d40b4	p__Firmicutes	c__Bacilli	o__Staphylococcales	f__Staphylococcaceae	g__Staphylococcus	39	779	438	214
95fe5ce4bc9f7d89a9f71f4cdf8eb813	p__Proteobacteria	c__Gammaproteobacteria	o__Pseudomonadales	f__Moraxellaceae	g__Acinetobacter	972	236	12	87
97485773e8c6866fc5fb37e1b51b6bf3	p__Proteobacteria	c__Gammaproteobacteria	o__Burkholderiales	f__Oxalobacteraceae	g__Massilia	2049	4415	1103	97
98cedaeb6530038a7c03909a8fffac4d	p__Proteobacteria	c__Alphaproteobacteria	o__Rhizobiales	f__Beijerinckiaceae	g__Methylobacterium-Methylorubrum	147	2364	132	543
99b411a53ccea764f8f4c1686fc2dc83	p__Actinobacteriota	c__Actinobacteria	o__Micrococcales	f__Micrococcaceae	g__Rothia	1408	36	174	8
9a3d17d6bc34ea8ae64952bb95fc40dc	p__Proteobacteria	c__Gammaproteobacteria	o__Burkholderiales	f__Oxalobacteraceae	g__Massilia	711	43453	210	42
9a5b6f7b7f3801dc2c79eb5a621d92f7	p__Proteobacteria	c__Gammaproteobacteria	o__Pseudomonadales	f__Moraxellaceae	g__Enhydrobacter	14899	2501	1397	1993
9e20a235c547acc52759d1b7c6e32662	p__Desulfobacterota	c__Desulfovibrionia	o__Desulfovibrionales	f__Desulfovibrionaceae	g__Desulfovibrionaceae_unclassified	57	968	2387	923
9f22da56e873ade2c09013cae621e715	p__Proteobacteria	c__Gammaproteobacteria	o__Burkholderiales	f__Burkholderiaceae	g__Ralstonia	122564	130527	77772	94917
9f777d99c764a7996e9804cdcc2d1add	p__Actinobacteriota	c__Actinobacteria	o__Bifidobacteriales	f__Bifidobacteriaceae	g__Bifidobacterium	256	180	311	723
a1c6504e8981cc8645a7f588e5f8408c	p__Firmicutes	c__Bacilli	o__Staphylococcales	f__Gemellaceae	g__Gemella	3433	180	1495	505
a1d51359256f94e7b95dacc7b4129453	p__Bacteroidota	c__Bacteroidia	o__Bacteroidales	f__Muribaculaceae	g__Muribaculaceae_unclassified	8	20	8	56
a2860598f7a7433e10226aaa211f2707	p__Firmicutes	c__Clostridia	o__Lachnospirales	f__Lachnospiraceae	g__Lachnospiraceae_NK4A136_group	25	169	61	228
a5eef8793ddf5fb4b141fbd69429e7c5	p__Bacteroidota	c__Bacteroidia	o__Bacteroidales	f__Muribaculaceae	g__Muribaculaceae_unclassified	50	101	119	12
a61360801e1f86b42c1570681c366d48	p__Firmicutes	c__Clostridia	o__Clostridia_UCG-014	f__Clostridia_UCG-014_unclassified	g__Clostridia_UCG-014_unclassified	9	33	3	105
a61a86699bd993c26f3ecdd1e65acb1b	p__Proteobacteria	c__Gammaproteobacteria	o__Pseudomonadales	f__Moraxellaceae	g__Acinetobacter	1943	1802	1228	7
a6633e572930e169f8c07813c3b3cf31	p__Proteobacteria	c__Alphaproteobacteria	o__Sphingomonadales	f__Sphingomonadaceae	g__Sphingomonas	84	472	1207	147
a769fd25cb4cb3e65fb0b5f752ddf4cb	p__Proteobacteria	c__Betaproteobacteria	o__Burkholderiales	f__Comamonadaceae	g__Comamonadaceae_unclassified	206	305	11	1733
ab4157279ece553145d4678814d5f1f0	p__Proteobacteria	c__Gammaproteobacteria	o__Pseudomonadales	f__Halomonadaceae	g__Halomonas	949	66	40	70
ad0140e97b44feba274a4dc4ac374781	p__Firmicutes	c__Negativicutes	o__Veillonellales-Selenomonadales	f__Veillonellaceae	g__Dialister	3	706	101	862
ad7ffd6fff32fcc90b5fcc4f120d3445	p__Firmicutes	c__Bacilli	o__Bacillales	f__Bacillaceae	g__Anoxybacillus	132	94	437	27
add96da95e233879db152d4b04f12dbb	p__Proteobacteria	c__Alphaproteobacteria	o__Rhizobiales	f__Rhizobiaceae	g__Allorhizobium-Neorhizobium-Pararhizobium-Rhizobium	1311	387	1238	483
ae92751ce0103cf1fe77dd7f219da00c	p__Firmicutes	c__Clostridia	o__Peptostreptococcales-Tissierellales	f__Peptostreptococcaceae	g__Romboutsia	39	573	36	1905
b05f5459e068b529b2c41e659efdef34	p__Actinobacteriota	c__Actinobacteria	o__Propionibacteriales	f__Propionibacteriaceae	g__Cutibacterium	960	540	1024	1297
b244a369a8eb02af982535219389ac79	p__Proteobacteria	c__Betaproteobacteria	o__Neisseriales	f__Neisseriaceae	g__Neisseria	531	5	156	141
b25e3daab6432ec83e5f4dd00e545584	p__Proteobacteria	c__Gammaproteobacteria	o__Vibrionales	f__Vibrionaceae	g__Vibrio	12	1311	16	397
b3460127e3cf3d54aa57380ece31a2f0	p__Actinobacteriota	c__Actinobacteriota	o__Micrococcales	f__Micrococcaceae	g__Arthrobacter	10	47	7	79
b62fd07e2c96423bab395852c88fb147	p__Bacteroidota	c__Bacteroidia	o__Bacteroidales	f__Tannerellaceae	g__Parabacteroides	11	22	178	41
b7563644fdabedd89b31cac9c326f9f7	p__Firmicutes	c__Clostridia	o__Lachnospirales	f__Lachnospiraceae	g__Lachnospiraceae_NK4A136_group	15	357	5	83
bcecf8ec1e9a85a4435046cd2d6f2d31	p__Proteobacteria	c__Alphaproteobacteria	o__Caulobacterales	f__Caulobacteraceae	g__Brevundimonas	814	10731	6005	4793
bdea724204ba5eaa6a927d9d41451ec2	p__Actinobacteriota	c__Actinobacteria	o__Micrococcales	f__Micrococcaceae	g__Renibacterium	11	75	9	56
be9e7e2786b3ae134712e7b6bedc2259	p__Firmicutes	c__Bacilli	o__Staphylococcales	f__Staphylococcaceae	g__Staphylococcus	423	3026	305	122
c0e85a3c2f3427b1d299d8d0d9dcbf01	p__Proteobacteria	c__Gammaproteobacteria	o__Burkholderiales	f__Neisseriaceae	g__Neisseriaceae_unclassified	199	350	77	650
c13359a9f895b1a2b9fcf49ceaea0e8a	p__Proteobacteria	c__Gammaproteobacteria	o__Enterobacterales	f__Pasteurellaceae	g__Haemophilus	11391	33	12259	336
c59c26dfc67daf8341ad161ec101878c	p__Firmicutes	c__Clostridia	o__Oscillospirales	f__Oscillospiraceae	g__NK4A214_group	3	2	3	2
c87b4a2a2c1208aa2026a0fbb79da11e	p__Bacteroidota	c__Bacteroidia	o__Flavobacteriales	f__Weeksellaceae	g__Chryseobacterium	412	3655	1427	148
c8d2c34032244f375a5461eee721a54c	p__Proteobacteria	c__Deltaproteobacteria	o__Desulfovibrionales	f__Desulfovibrionaceae	g__Desulfovibrio	8	121	23	4
cb1e0d071f55234456c773ba3c60b18d	p__Bacteroidota	c__Bacteroidia	o__Bacteroidales	f__Muribaculaceae	g__Muribaculum	8	67	1059	352
cf40144021086a6c473e047e3812f640	p__Proteobacteria	c__Gammaproteobacteria	o__Burkholderiales	f__Comamonadaceae	g__Paucibacter	3	136	281	69
d0ab2c15400fe710288526c9a33083fb	p__Firmicutes	c__Bacilli	o__Lactobacillales	f__Streptococcaceae	g__Streptococcus	10215	3227	22759	5844
d1936a86defac30e61a0595fab1b5db3	p__Desulfobacterota	c__Desulfovibrionia	o__Desulfovibrionales	f__Desulfovibrionaceae	g__Desulfovibrio	7	942	837	845
d2175771e519c04c2fac6833ac7b7533	p__Firmicutes	c__Bacilli	o__Erysipelotrichales	f__Erysipelotrichaceae	g__Ileibacterium	5384	23	1065	212
d53f2eb27a667095f7100d5bd72979b9	p__Bacteroidota	c__Bacteroidia	o__Bacteroidales	f__Prevotellaceae	g__Alloprevotella	1463	5	2366	3
d5f55dbe726479941205f2bc31366eb3	p__Proteobacteria	c__Alphaproteobacteria	o__Caulobacterales	f__Caulobacteraceae	g__Caulobacter	452	11468	182	6676
d6e45c76d5ddcae0057978a6e07c39aa	p__Proteobacteria	c__Alphaproteobacteria	o__Sphingomonadales	f__Sphingomonadaceae	g__Sphingomonas	742	616	1217	245
d6edd4a7f528e5711a600b46e73022bd	p__Actinobacteriota	c__Coriobacteriia	o__Coriobacteriales	f__Atopobiaceae	g__Coriobacteriaceae_UCG-002	12	28	17	15
da185943062e8dee1ad506d607285ac6	p__Firmicutes	c__Clostridia	o__Lachnospirales	f__Lachnospiraceae	g__Fusicatenibacter	14	486	9	175
dbe016c1518678a948f9d28258b35f9a	p__Bacteroidota	c__Bacteroidia	o__Bacteroidales	f__Muribaculaceae	g__Muribaculaceae_unclassified	3114	58	4156	148
dc0b501ac21c95ad59a77a0337a813d5	p__Proteobacteria	c__Alphaproteobacteria	o__Azospirillales	f__Azospirillaceae	g__Skermanella	5	3	95	6
dd1b9fe9b181746351a406e82e7081d1	p__Proteobacteria	c__Gammaproteobacteria	o__Burkholderiales	f__Oxalobacteraceae	g__Massilia	717	84	35	13
de4f850d1836f6753c638631a507db5f	p__Firmicutes	c__Clostridia	o__Clostridiales	f__Lachnospiraceae	g__Lachnospiraceae_unclassified	5	45	7	91
de7a47eca1f44e94cc013a5df91e44c3	p__Actinobacteriota	c__Coriobacteriia	o__Coriobacteriales	f__Atopobiaceae	g__Olsenella	72	27	84	66
e108534fa1f2f9a2b129f79a4acc32f3	p__Proteobacteria	c__Gammaproteobacteria	o__Burkholderiales	f__Comamonadaceae	g__Aquabacterium	4204	15562	4965	19219
e3b283f4d4700af85f542a64222d614d	p__Proteobacteria	c__Alphaproteobacteria	o__Rhizobiales	f__Rhizobiaceae	g__Phyllobacterium	4	7	204	8
e5400356daabbc5a41f935af70513043	p__Proteobacteria	c__Alphaproteobacteria	o__Alphaproteobacteria_unclassified	f__Alphaproteobacteria_unclassified	g__Alphaproteobacteria_unclassified	273	8165	1001	7191
e73c0fa69ad4221f822e2e5dcb920e76	p__Fusobacteriota	c__Fusobacteriia	o__Fusobacteriales	f__Fusobacteriaceae	g__Fusobacterium	980	83	6679	278
e7d58be8110a163662964b21d8269b59	p__Firmicutes	c__Bacilli	o__Erysipelotrichales	f__Erysipelatoclostridiaceae	g__Erysipelatoclostridium	12	28	7	2
ebb486d6702c644920903a7cdac34273	p__Proteobacteria	c__Alphaproteobacteria	o__Rhizobiales	f__Beijerinckiaceae	g__Bosea	6	5	462	69
ed71f3f894be6a168adf50eef10e35d8	p__Actinobacteriota	c__Actinobacteria	o__Corynebacteriales	f__Corynebacteriaceae	g__Lawsonella	31	697	1817	2741
ef6d1e8a7db1412af6d5f56010f5b3e3	p__Bdellovibrionota	c__Bdellovibrionia	o__Bdellovibrionales	f__Bdellovibrionaceae	g__Bdellovibrio	1109	65	3	30
f1f4a64d56d788fd73313101ea81cd9b	p__Campylobacterota	c__Campylobacteria	o__Campylobacterales	f__Helicobacteraceae	g__Helicobacter	1505	343	1992	77
f64cafb46d13d8e5825677d185fa1d7e	p__Bacteroidota	c__Bacteroidia	o__Bacteroidales	f__Rikenellaceae	g__Rikenellaceae_RC9_gut_group	2	223	3	75
f72ea3cd46c720b071b79916607c8ef2	p__Proteobacteria	c__Alphaproteobacteria	o__Rhizobiales	f__Beijerinckiaceae	g__Methylobacterium-Methylorubrum	244	1511	7299	324
f7c3650f627a482ac5252096b16b52ce	p__Firmicutes	c__Bacilli	o__Lactobacillales	f__Streptococcaceae	g__Streptococcus	865	193	1272	176
f7e4d6e9e0a0370a86c8c5fd06c3abbb	p__Proteobacteria	c__Gammaproteobacteria	o__Pseudomonadales	f__Moraxellaceae	g__Acinetobacter	4952	40	106	40
f82def37e8543f757fad5257a104301b	p__Firmicutes	c__Clostridia	o__Lachnospirales	f__Lachnospiraceae	g__Dorea	9	374	7	644
fabb8e0032e3cfec402f98f809fa1d0c	p__Bacteroidota	c__Bacteroidia	o__Bacteroidales	f__Muribaculaceae	g__Muribaculaceae_unclassified	18	62	24	26
fc09aae0332019d4c733aeeaffb3ab07	p__Actinobacteriota	c__Actinobacteria	o__Corynebacteriales	f__Nocardiaceae	g__Rhodococcus	209	6589	629	4111
fcd3b232f3564410e20dfad837813480	p__Proteobacteria	c__Gammaproteobacteria	o__Pseudomonadales	f__Pseudomonadaceae	g__Pseudomonas	3	228	64	277
fe650e8c467f54a150b8fee9dcc77ff9	p__Firmicutes	c__Clostridia	o__Clostridiales	f__Clostridiaceae	g__Proteiniclasticum	141	299	231	473
ffcf791ac7fc2e278c21da4662ca1bbd	p__Proteobacteria	c__Gammaproteobacteria	o__Burkholderiales	f__Sutterellaceae	g__Parasutterella	25	24	12	63

## Sheet: Table S6
Table S6. The function prediction of EFB in A. musiformis by FAPROTAX.
OTU ID	BMp	XSp	BMc	XSc
methanotrophy	0	0	8.9	9.6
methanol_oxidation	37.25	56.25	53.3	134.4
methylotrophy	37.25	56.25	62.2	144
aerobic_ammonia_oxidation	0	0	0.1	0
nitrification	0	0	0.1	0
sulfate_respiration	72	1.91667	107.25	58.4
thiosulfate_respiration	10.6667	0	0	0
respiration_of_sulfur_compounds	82.6667	1.91667	107.25	58.4
arsenate_detoxification	0	0	0	52.2
arsenate_respiration	0	0.25	0	0
dissimilatory_arsenate_reduction	0	0.25	0	52.2
anammox	0	0	0	0.35
nitrate_denitrification	40.0833	58.6667	61.1	164.1
nitrite_denitrification	40.0833	58.6667	61.1	164.1
nitrous_oxide_denitrification	40.0833	58.6667	61.1	164.1
denitrification	52.6667	58.6667	64.4	183.1
chitinolysis	121.917	421.75	1171.05	7354
knallgas_bacteria	81.4167	0	22.2	48.65
dark_hydrogen_oxidation	118.25	63.75	130.45	282.55
nitrogen_fixation	113.833	121.417	201.85	405.55
nitrate_ammonification	0.416667	141.167	0.35	0.7
nitrite_ammonification	0.416667	141.167	0.35	0.7
nitrite_respiration	40.5	199.833	61.8	165.35
cellulolysis	13.0833	176.167	17.15	20.6
xylanolysis	351.25	601	18.35	46.65
dark_thiosulfate_oxidation	12.5833	1.5	20.1	56.55
dark_oxidation_of_sulfur_compounds	60.5	35.8333	122.9	351.2
manganese_oxidation	206.167	263.083	6.6	32.95
manganese_respiration	0	0	0.35	0.55
ligninolysis	13	163.25	3.8	20.75
fermentation	15123.3	12520.2	4641.9	4511.75
aerobic_chemoheterotrophy	22574.2	22068.2	37193.6	28217
invertebrate_parasites	457.667	616.5	7.3	34.45
human_pathogens_septicemia	6.25	10.4167	24.95	22.95
human_pathogens_pneumonia	2174.17	1124.58	321.85	230.7
human_pathogens_nosocomia	209.75	269.417	63.8	178.55
human_pathogens_meningitis	2025.25	930.25	347.45	285.5
human_pathogens_diarrhea	3.5	6.33333	15.9	7.6
human_pathogens_all	2800.5	2153.67	2940.15	5729
fish_parasites	28.25	59.9167	28.2	117.65
human_gut	533.75	735.667	470.45	858.4
human_associated	3496.33	3065.5	3391.45	6560.75
mammal_gut	534.833	735.667	470.45	858.4
animal_parasites_or_symbionts	7502.83	5968.58	4023.75	6702
plant_pathogen	1502.08	1788.5	1318.95	6099.85
oil_bioremediation	1450.83	327.417	749.3	65.1
aromatic_hydrocarbon_degradation	65	17.4167	211.6	349
aromatic_compound_degradation	1754.83	2242.58	1530.15	5381.8
aliphatic_non_methane_hydrocarbon_degradation	52.4167	17.4167	208.35	330
hydrocarbon_degradation	106.667	97.1667	272.6	398.65
iron_respiration	0	0	0.35	0.55
nitrate_respiration	2025.83	1064.83	7841.2	6315.55
nitrate_reduction	5407	4542.75	8301.3	6800.35
nitrogen_respiration	2038.42	1064.83	7844.5	6334.9
fumarate_respiration	0	0	0.55	0
intracellular_parasites	21.6667	0	17.35	98.4
chlorate_reducers	0	0	0.95	0.95
predatory_or_exoparasitic	33	92.75	2.25	5.3
nonphotosynthetic_cyanobacteria	0.666667	0	65.2	5.35
photosynthetic_cyanobacteria	0.583333	34.0833	2.45	19.55
anoxygenic_photoautotrophy_H2_oxidizing	0	0	0.1	0.35
anoxygenic_photoautotrophy_S_oxidizing	0	0.333333	7.65	0.15
anoxygenic_photoautotrophy	0	0.333333	7.75	13.35
oxygenic_photoautotrophy	0.583333	34.0833	2.45	19.55
photoautotrophy	0.583333	34.4167	10.2	32.9
aerobic_anoxygenic_phototrophy	39.4167	0	9.75	10.2
photoheterotrophy	109.75	1.08333	49.75	3751
phototrophy	110.333	35.1667	52.35	3770.7
plastic_degradation	218.333	262.917	3.8	49.5
ureolysis	402.417	683.583	298.85	6677.1
chemoheterotrophy	34423.8	30971.9	40956.1	34700.9

## Sheet: Table S7
Table S7. The detailed information of culturable EFB strains.
Identified species	Phyum	Isolatesa	Media	Accessions
Agrobacterium pusense	Pseudomonadota	dnBN6-1 dnBM4-1 dnBM2-1 dnBM12-1 dnDC1-1 dnDC3-2 dnBM13-1 dnBN6-2 dnDC5-1 dnDC12-2 dnBN12-1 dnBM1-1 dnBM8-1 dnXS3-1 dnDC14-1 dnXS6-1 dnBN9-1 dnBN8-2 dnXS8-2 dnDC9-1 dnBN9-5 fnDC7-3 fnDC4-2 fnDC14-2 fnBN9-1 fnXS15-3 fnBN10-3 fnBM13-3 fnXS9-3 fnBM6-BO fnDC14-1-HUA fnDC14-2-HUA fnBM6BS fnBM4HB fnDC5-3	BTB/Ashby	OR717336
Ag. larrymoorei	Pseudomonadota	fnBM15-1	Ashby	OR717337
Rhizobium qilianshanense	Pseudomonadota	fnBN11-3	Ashby	OR717338
Brucella pseudogrignonensis	Pseudomonadota	L7176-1 L3709-2 L7189-1 L7193-1 L3758	LB	OQ979068
Sphingomonas paucimobilis	Pseudomonadota	dnBN12-2 dnDC10-1 dnBN9-2 dnXS8-1 dnXS13-2 dnBM15-2 dnDC12-3 dnDC1-3 dnBM8-3 dnBM7-1 dnBM11-1 dnXS10-3 dnDC3-1 dnBM13-2 dnBM6-1 dnXS3-2 dnBM5-1 dnXS7-1 dnXS10-2 dnBN9-3 dnXS13-1 dnBM4-3 dnBM12-2 dnBN8-1 dnBM4-2 fnXS3 fnBN11HH fnBN6DHH fnXS8DHH fnDC3HH fnBM12HH fnBM13DHH	BTB/Ashby	OR717339
Sp. sanguinis	Pseudomonadota	fnXS4HH fnXS15DHH fnDC1HH	Ashby	OR717340
Sp. melonis	Pseudomonadota	fnDC4HH	Ashby	OR717341
Sp. panni	Pseudomonadota	dnDC1-2 fnBN9-2	BTB/Ashby	OR717342
Blastomonas natatoria	Pseudomonadota	fnBM6CC	Ashby	OR717343
Brevundimonas vesicularis	Pseudomonadota	fnXS14QC	Ashby	OR717344
Methylorubrum aminovorans	Pseudomonadota	fnDC14-2-HC fnXS14HC fnBN3HC fnDC15HC fnBN4HC	Ashby	OR717345
Methylobacterium fujisawaense	Pseudomonadota	dnBN7-2	BTB	OR717346
Pseudoroseomonas sp.	Pseudomonadota	dnDC1-4	BTB	OR717347
Stenotrophomonas maltophilia	Pseudomonadota	dnXS15-2 dnDC15-1 fnDC9-1 fnBM1-1 fnDC1-2 fnBM2-1 fnXS7-3 L2714 L3727 L7171 L3738-1 L7173 L3842 L3729 L3557 L3723-2 L3726 L7188-1 L3743 L3876 L3848 L3390 L3364 L3739 L2718 L7177 L3757-2 L3387 L3899 L7189-2 L3736-1 L3284	BTB/Ashby/LB	OQ979060
St. rhizophila	Pseudomonadota	dnXS15-1	BTB	OR717348
Leclercia adecarboxylata	Pseudomonadota	dnDC4-1 dnBM10-1 dnDC7-1 fnBM8-1	BTB/Ashby	OR717349
Enterobacter cloacae	Pseudomonadota	fnBM5-1 fnDC7-4	Ashby	OR717350
Pantoea eucrina	Pseudomonadota	dnBN5-1 fnBN5-1	BTB/Ashby	OR717351
Pseudomonas psychrotolerans	Pseudomonadota	dnDC9-2 dnBN7-1 dnDC11-1 dnDC8-1 dnBM9-3 fnDC4-3 fnBM1Z	BTB/Ashby	OR717352
Achromobacter xylosoxidans	Pseudomonadota	dnDC12-1 fnDC12-1 L7178-2 L3736-2 L2708 L7188-2 L7193-2 L3723-1 L7180 L7183 L7169 L3738-2	BTB/Ashby/LB	OQ979059
Sphingobacterium multivorum	Bacteroidota	L3750 L7176-2	LB	OQ979081
Chryseobacterium aahli	Bacteroidota	L3868	LB	OQ979086
Microbacterium paraoxydans	Actinomycetota	fnBM4-2 fnBM15DHH fnXS5-1 fnBM4-3 fnBN8-1	Ashby	OR717353
Anoxybacillus sp.	Bacillota	L3731	LB	OQ979074
Bacillus licheniformis	Bacillota	L3709-1 L3916 L3882	LB	OQ979088
B. velezensis	Bacillota	fnDC11HUA	Ashby	OR717354
B. subtilis	Bacillota	fnBM4HUA fnXS11H fnBM4-3	Ashby	OR717355
Bacillus sp.	Bacillota	L2703	LB	OQ979058
afn indicates strains isolated from Ashby's medium, dn indicates strains isolated from BTB medium, and L indicates strains isolated from LB medium.
